# Supplementary material for: Lung tropism in hospitalized patients following infection with SARS-CoV-2 variants from D614G to Omicron BA.2
Source: Commun Med (Lond). 2023 Feb 25;3:32. doi: 10.1038/s43856-023-00261-5 (PMC9959956; doi:10.1038/s43856-023-00261-5)
Supplement: Supplementary file 4 — Supplementary Data 1 [file 43856_2023_261_MOESM4_ESM.xlsx]

## Sheet: Sheet1
Supplementary Data 1. Patient characteristics and presence of pneumonia on CT images
Characteristic	Overall, n = 514	No evidence of typical COVID-19 pneumonia by CT (n = 314)	Evidence of typical COVID-19 pneumonia by CT (n = 200)	P-value
Age, median (IQR)		67 (42–82)	66 (51–80)	0.5 †
Sex				8.6 x 10-4 ‡
Female	219	152 (69%)	67 (31%)
Male	295	162 (55%)	133 (45%)
Lineage				1.1 x 10-16 ‡
D614G	114	49 (43%)	65 (57%)
Alpha	61	20 (33%)	41 (67%)
Delta	84	43 (51%)	41 (49%)
Omicron (BA.1.1)	163	120 (74%)	43 (26%)
Omicron (BA.2)	92	82 (89%)	10 (11%)
Vaccine status				8.0 x 10-18 ‡
Unvaccinated	256	114 (45%)	142 (55%)
Two or more doses	221	183 (83%)	38 (17%)
Unknown	37	17	20
Vaccine type				0.7 §
2 x BNT162b2	95	78 (82%)	17 (18%)
2 x BNT162b2	1	1 (100%)	0 (0%)
→ 1 x mRNA-1273
2 x mRNA-1273	4	4 (100%)	0 (0%)
2 x mRNA-1273	1	1 (100%)	0 (0%)
→ 1 x BNT162b2
3 x BNT162b2	23	17 (74%)	6 (26%)
Unknown	97	82 (85%)	15 (15%)
Duration from the time of last vaccination to infection, median week (IQR)	165	23 (12, 30)	26 (13, 31)	0.5 †
Unknown		175	174
Supplemental oxygen				8.1 x 10-76 ‡
Not required	274	269 (98%)	5 (2%)
Required	240	45 (19%)	195 (81%)
Ventilator use				0.016 §
Not required	504	312 (62%)	192 (38%)
Required	10	2 (20%)	8 (80%)
Outcome				0.002 §
Alive	492	303 (62%)	189 (38%)
Dead	15	4 (27%)	11 (73%)
Death by other causes	7	7 (100%)	0 (0%)
Distribution				3.1 x 10-46 ‡
Central	60	11 (18%)	49 (82%)
None	185	183 (99%)	2 (1%)
Peripheral	176	98 (56%)	78 (44%)
Peripheral and central	93	22 (24%)	71 (76%)
CT Score, median (IQR)		0 (0–2)	10 (6–14)	7.8 x 10-63 †
Main pattern				1.6 x 10-45 ‡
CON	95	47 (49%)	48 (51%)
CPA	63	0 (0%)	63 (100%)
GGO	166	84 (51%)	82 (49%)
None		183 (96%)	7 (4%)
Statistical analysis was performed with the Wilcoxon rank–sum test †, Pearson's chi-squared test ‡, or Fisher's exact test §
CON, consolidation; CPA, crazy-paving appearance; GGO, ground-glass opacity; IQR, interquartile range
