# Supplementary material for: Lung tropism in hospitalized patients following infection with SARS-CoV-2 variants from D614G to Omicron BA.2
Source: Commun Med (Lond). 2023 Feb 25;3:32. doi: 10.1038/s43856-023-00261-5 (PMC9959956; doi:10.1038/s43856-023-00261-5)
Supplement: Supplementary file 5 — Supplementary Data 2 [file 43856_2023_261_MOESM5_ESM.xlsx]

## Sheet: Sheet1
Supplementary Data 2. Patient characteristics of BA.2 infected patients
Case #	Age	Sex	Asthma	COPD	Interstitial pneumonia	Hyperlipidemia	Diabetes	Hypertension	Cancer	Heart failure	Other disorders	COVID-19 pneumonia	Total CT score	Treatment	Remdesivir	Casirivimab and imdevimab	Sotrovimab	Nirmatrelvir and Ritonavir	Molnupiravir	Tocilizumab	Baricitinib	Dexamethasone	Number and type of vaccines	Weeks since last vaccination	Symptom	Outcome	anti-S Ab (U/mL)	anti-N Ab (COI)
1	74	M	No	No	Yes	No	No	No	No	No	Hypothyroidism	Typical	10	Remdesivir, Baricitinib, Dexamethasone	Yes	No	No	No	No	No	Yes	Yes	3x BNT162b2 (Pfizer)	5.42857	Moderate II	Alive	8129	0.09
2	90	F	No	No	No	No	Yes	Yes	No	No	Cerebral infarction, Aspiration pneumonia	Typical	2	Remdesivir	Yes	No	No	No	No	No	No	No	3x BNT162b2 (Pfizer)	3.85714	Moderate II	Alive	3514	0.08
3	80	M	No	No	No	No	No	No	No	No	Cerebral infarction, Aspiration pneumonia	Typical	10	Remdesivir, Dexamethasone	Yes	No	No	No	No	No	No	Yes	3x BNT162b2 (Pfizer)	3.14286	Moderate II	Alive	45815	0.09
4	68	F	No	No	No	Yes	No	Yes	No	No	Cardiogenic pulmonary edema, Myelodysplastic syndrome	Typical	3	Molnupiravir	No	No	No	No	Yes	No	No	No	3x BNT162b2 (Pfizer)	2.42857	Moderate I	Alive	17627	0.08
5	80	F	No	No	No	No	No	No	No	No	Parkinson's disease, Aspiration pneumonia	Typical	11	Remdesivir	Yes	No	No	No	No	No	No	No	3x BNT162b2 (Pfizer)	10.8571	Moderate II	Alive	3565	0.07
6	71	M	No	No	No	No	No	No	No	No	Epilepsy, Aspiration pneumonia, Dementia	Typical	8	Remdesivir, Sotrovimab	Yes	No	Yes	No	No	No	No	No	2x BNT162b2 (Pfizer)	24	Moderate II	Alive	123	0.09
7	84	M	No	No	No	No	Yes	No	No	No	Acute kidney disease, Dementia	Typical	13	Remdesivir	Yes	No	No	No	No	No	No	No	3x BNT162b2 (Pfizer)	7.71429	Moderate II	Dead	12500	0.17
8	78	M	No	No	No	No	No	No	Yes	No	Prostate cancer, Chronic empyema, OPLL	Typical	9	Remdesivir	Yes	No	No	No	No	No	No	No	3x BNT162b2 (Pfizer)	26.7143	Moderate I	Alive	4.9	0.07
9	88	F	No	No	No	No	No	Yes	No	Yes	Cardiogenic pulmonary edema	None	0	Sotrovimab	No	No	Yes	No	No	No	No	No	unvaccincated	NA	Mild	Alive	0.4	0.08
10	8	F	Yes	No	No	No	No	No	No	No	None	None	0	Remdesivir	Yes	No	No	No	No	No	No	No	unvaccincated	NA	Moderate II	Alive	NA	NA
11	81	M	No	No	No	No	No	No	No	No	Pulmonary emphysema	None	0	Sotrovimab	No	No	Yes	No	No	No	No	No	unvaccincated	NA	Mild	Alive	0.4	0.09
12	85	M	No	No	No	No	No	No	No	No	None	Atypical	3	Remdesivir, Sotrovimab	Yes	No	Yes	No	No	No	No	No	unvaccincated	NA	Mild	Alive	0.4	0.08
13	42	M	No	No	No	No	No	No	Yes	No	None	None	0	Sotrovimab, Nirmatrelvir / Ritonavir	No	No	Yes	Yes	No	No	No	No	unvaccincated	NA	Mild	Alive	0.4	0.08
14	77	F	No	No	No	No	No	No	No	No	Pulmonary emphysema, Aspiration pneumonia	Atypical	4	Remdesivir, Sotrovimab	Yes	No	Yes	No	No	No	No	No	unvaccincated	NA	Mild	Alive	0.4	0.08
15	92	M	No	No	No	No	No	Yes	No	No	Bronchiectasis	Atypical	2	Sotrovimab	No	No	Yes	No	No	No	No	No	unvaccincated	NA	Mild	Alive	7.78	0.09
16	66	F	No	No	No	No	No	No	No	No	None	None	0	Nirmatrelvir / Ritonavir	No	No	No	Yes	No	No	No	No	unvaccincated	NA	Mild	Alive	0.4	0.12
17	58	M	No	No	No	No	Yes	No	No	No	None	None	0	Remdesivir	Yes	No	No	No	No	No	No	No	unvaccincated	NA	Mild	Alive	9476	88.5
18	91	F	No	No	No	No	No	Yes	No	No	Dementia	Atypical	11	Remdesivir, Sotrovimab	Yes	No	Yes	No	No	No	No	No	unvaccincated	NA	Moderate II	Alive	0.4	0.07
19	87	M	No	No	No	No	No	Yes	No	No	None	None	0	Remdesivir, Sotrovimab	Yes	No	Yes	No	No	No	No	No	unvaccincated	NA	Mild	Alive	0.4	0.07
20	76	F	No	No	No	No	No	No	Yes	No	Cervical cancer	Atypical	1	Sotrovimab	No	No	Yes	No	No	No	No	No	unvaccincated	NA	Mild	Alive	20	0.08
21	32	F	No	No	No	No	No	No	No	No	Asthma	None	0	None	No	No	No	No	No	No	No	No	unvaccincated	NA	Mild	Alive	6.4	0.08
22	17	F	No	No	No	No	No	No	No	No	None	None	0	None	No	No	No	No	No	No	No	No	unvaccincated	NA	Mild	Alive	0.4	0.07
23	88	F	No	No	No	No	No	Yes	No	No	CKD	Atypical	3	Remdesivir, Sotrovimab	Yes	No	Yes	No	No	No	No	No	unvaccincated	NA	Mild	Alive	NA	NA
24	40	F	No	No	No	No	No	No	No	No	None	None	0	None	No	No	No	No	No	No	No	No	unvaccincated	NA	Mild	Alive	0.4	0.07
25	77	F	No	No	No	No	No	No	No	No	Depression	Typical	13	Baricitinib	No	No	No	No	No	No	Yes	No	unvaccincated	NA	Moderate II	Alive	0.4	61
26	61	F	No	No	No	No	No	No	No	No	Liver dysfunction	Atypical	1	Sotrovimab	No	No	Yes	No	No	No	No	No	unvaccincated	NA	Mild	Alive	20	0.12
27	70	M	No	No	No	No	No	No	No	Yes	Cerebral infarction	Typical	22	None	No	No	No	No	No	No	No	No	unvaccincated	NA	Severe	Alive	NA	11.6
S, spike; N, nucleocapsid; F, female; M, male; OPLL, ossification of the posterior longitudinal ligament; HT, hyper tension; CKD, chronic kidney disease; COPD, Chronic obstructive pulmonary disease
