# Supplementary material for: Lung tropism in hospitalized patients following infection with SARS-CoV-2 variants from D614G to Omicron BA.2
Source: Commun Med (Lond). 2023 Feb 25;3:32. doi: 10.1038/s43856-023-00261-5 (PMC9959956; doi:10.1038/s43856-023-00261-5)
Supplement: Supplementary file 6 — Supplementary Data 3 [file 43856_2023_261_MOESM6_ESM.xlsx]

## Sheet: Sheet1
Supplementary Data 3. Source data for the figures and Tables
No	Asthma	COPD	Interstitial.pneumonia	Lipid.disorders	Hyperlipidemia	Diabetes	Hypertension	Cancer	Heart.failure	Remdesivir	Casirivimab_and_imdevimab	Sotrovimab	Nirmatrelvir_and_Ritonavir	Molnupiravir	Tocilizumab	Baricitinib	Dexamethasone	Prednisolone	CT	Xray	Oxygen_supply	Ventilator	Age	Sex	anti-S Ab	anti-N Ab	COVID-19 typical pneumoniae	Symptom	Variant	Vaccine	Outcome	CT_score_upper.right	CT_score_middle.right	CT_score_lower.right	CT_score_upper.left	CT_score_lower.left	Distribution	Main.findings	Total CT score	Vaccine type	Duration_week
1	No	No	No	No	No	No	No	No	No	No	No	No	No	No	No	No	No	No	Performed	Performed	Required	Not_required	79	F	2.93	1.67	With	Moderate_II	D614G	Unvaccinated	Alive	0	0	2	0	1	Peripheral	GGO	3	NA	NA
2	No	No	No	No	No	No	No	No	No	No	No	No	No	No	No	No	No	No	Performed	Performed	Not_required	Not_required	35	M	0.23	0.0815	Without	Mild	D614G	Unvaccinated	Alive	0	0	0	0	0	None	None	0	NA	NA
3	No	No	No	No	No	No	No	No	No	No	No	No	No	No	No	No	No	No	Performed	Performed	Required	Not_required	22	M	0.23	0.933	With	Moderate_I	D614G	Unvaccinated	Alive	0	0	2	0	0	Peripheral	CPA	2	NA	NA
4	No	No	No	No	No	No	No	No	No	No	No	No	No	No	No	No	No	No	Performed	Performed	Required	Not_required	29	F	0.458	2.63	With	Moderate_I	D614G	Unvaccinated	Alive	0	0	1	1	2	Peripheral	GGO	4	NA	NA
5	No	No	No	No	No	No	No	No	No	No	No	No	No	No	No	No	No	No	Performed	Performed	Required	Not_required	86	F	23.9	0.26	With	Moderate_II	D614G	Unvaccinated	Alive	1	1	2	1	2	Peripheral	GGO	7	NA	NA
6	No	No	No	No	No	No	No	No	No	No	No	No	No	No	No	No	No	No	Performed	Performed	Required	Not_required	78	M	0.41	2.04	With	Severe	D614G	Unvaccinated	Alive	3	2	3	3	1	Peripheral_and_central	CPA	12	NA	NA
7	No	No	No	No	No	No	No	No	No	No	No	No	No	No	No	No	No	No	Performed	Performed	Required	Required	83	F	0.04	0.254	With	Severe	D614G	Unvaccinated	Dead	4	2	2	5	5	Central	CPA	18	NA	NA
8	No	No	No	No	No	No	No	No	No	No	No	No	No	No	No	No	No	No	Performed	Performed	Not_required	Not_required	23	F	0.24	0.0756	Without	Mild	D614G	Unvaccinated	Alive	0	0	0	0	0	None	None	0	NA	NA
9	No	No	No	No	No	No	No	No	No	No	No	No	No	No	No	No	No	No	Performed	Performed	Not_required	Not_required	21	M	0.24	0.0755	Without	Mild	D614G	Unvaccinated	Alive	0	0	0	0	0	None	None	0	NA	NA
10	No	No	No	No	No	No	No	No	No	No	No	No	No	No	No	No	No	No	Performed	Performed	Not_required	Not_required	27	M	0.22	0.0987	Without	Mild	D614G	Unvaccinated	Alive	0	0	0	0	0	None	None	0	NA	NA
11	No	No	No	No	No	No	No	No	No	No	No	No	No	No	No	No	No	No	Performed	Performed	Required	Not_required	27	M	0.933	0.39	With	Moderate_I	D614G	Unvaccinated	Alive	0	0	2	1	2	Peripheral	CON	5	NA	NA
12	No	No	No	No	No	No	No	No	No	No	No	No	No	No	No	No	No	No	Performed	Performed	Not_required	Not_required	26	F	0.25	0.105	Without	Mild	D614G	Unvaccinated	Alive	0	0	0	0	0	None	None	0	NA	NA
13	No	No	No	No	No	No	No	No	No	Yes	No	No	No	No	No	No	Yes	No	Performed	Performed	Not_required	Not_required	71	M	0.23	0.0839	Without	Mild	D614G	Unvaccinated	Alive	1	0	2	1	2	Peripheral_and_central	GGO	6	NA	NA
14	No	No	No	No	No	No	No	No	No	No	No	No	No	No	No	No	No	No	Performed	Performed	Required	Not_required	70	F	0.26	0.162	With	Moderate_I	D614G	Unvaccinated	Alive	1	1	2	1	2	Peripheral	GGO	7	NA	NA
15	No	No	No	No	No	No	No	No	No	Yes	No	No	No	No	No	No	No	No	Performed	Performed	Required	Not_required	92	F	0.31	0.0799	With	Moderate_I	D614G	Unvaccinated	Alive	0	1	0	0	0	Peripheral	GGO	1	NA	NA
16	No	No	No	No	No	No	No	No	No	No	No	No	No	No	No	No	Yes	No	Performed	Performed	Required	Not_required	56	M	0.22	0.083	Without	Severe	D614G	Unvaccinated	Alive	0	0	1	0	1	Peripheral	GGO	2	NA	NA
17	No	No	No	No	No	No	No	No	No	Yes	No	No	No	No	No	No	No	No	Performed	Performed	Required	Not_required	69	M	0.22	0.0795	With	Moderate_I	D614G	Unvaccinated	Alive	1	1	2	2	2	Peripheral	CPA	8	NA	NA
18	No	No	No	No	No	No	No	No	No	Yes	No	No	No	No	No	No	No	No	Performed	Performed	Not_required	Not_required	87	F	0.24	0.0764	Without	Mild	D614G	Unvaccinated	Alive	0	0	1	1	1	Peripheral	GGO	3	NA	NA
19	No	No	No	No	No	No	No	No	No	Yes	No	No	No	No	No	No	No	No	Performed	Performed	Not_required	Not_required	89	F	5.87	1.73	With	Moderate_II	D614G	Unvaccinated	Alive	0	0	1	1	1	Peripheral	GGO	3	NA	NA
20	No	No	No	No	No	No	No	No	No	No	No	No	No	No	No	No	Yes	No	Performed	Performed	Required	Required	67	F	0.3	0.0852	With	Severe	D614G	Unvaccinated	Dead	3	3	5	5	5	Central	CON	21	NA	NA
21	No	No	No	No	No	No	No	No	No	No	No	No	No	No	No	No	No	No	Performed	Performed	Required	Not_required	101	F	0.29	0.0777	With	Severe	D614G	Unvaccinated	Dead	2	1	2	4	0	Peripheral_and_central	CON	9	NA	NA
22	No	No	No	No	No	No	No	No	No	Yes	No	No	No	No	No	No	No	No	Performed	Performed	Required	Not_required	91	F	0.25	0.0748	With	Moderate_II	D614G	Unvaccinated	Alive	0	1	5	0	2	Peripheral_and_central	CON	8	NA	NA
23	No	No	No	No	No	No	No	No	No	No	No	No	No	No	No	No	No	No	Performed	Performed	Not_required	Not_required	66	F	NA	0.135	With	Mild	D614G	Unvaccinated	Alive	1	0	1	1	1	Peripheral	GGO	4	NA	NA
24	No	No	No	No	No	No	No	No	No	No	No	No	No	No	No	No	Yes	No	Performed	Performed	Required	Not_required	86	F	0.23	0.0786	Without	Severe	D614G	Unvaccinated	Dead	0	0	0	1	0	Peripheral	GGO	1	NA	NA
25	No	No	No	No	No	No	No	No	No	Yes	No	No	No	No	No	No	No	No	Performed	Performed	Required	Not_required	78	M	0.24	0.115	With	Moderate_I	D614G	Unvaccinated	Alive	3	2	0	0	0	Peripheral	CON	5	NA	NA
26	No	No	No	No	No	No	No	No	No	Yes	No	No	No	No	No	No	Yes	No	Performed	Performed	Required	Required	73	M	0.22	0.0794	Without	Severe	D614G	Unvaccinated	Alive	3	3	4	4	4	Peripheral	CON	18	NA	NA
27	Yes	No	No	No	No	No	No	No	No	No	No	No	No	No	No	No	No	No	Performed	Performed	Required	Not_required	35	M	0.648	0.0964	With	Moderate_I	D614G	Unvaccinated	Alive	1	2	3	2	3	Peripheral	GGO	11	NA	NA
28	Yes	No	No	No	No	No	No	No	No	Yes	No	No	No	No	No	No	No	No	Performed	Performed	Not_required	Not_required	35	F	0.23	0.0903	Without	Mild	D614G	Unvaccinated	Alive	0	0	0	0	0	None	None	0	NA	NA
29	No	No	No	No	No	No	No	No	No	No	No	No	No	No	No	No	No	No	Performed	Performed	Not_required	Not_required	12	M	0.23	0.0842	Without	Mild	D614G	Unvaccinated	Alive	0	0	0	0	0	None	None	0	NA	NA
30	No	No	No	No	No	No	No	No	No	No	No	No	No	No	No	No	No	No	Performed	Performed	Required	Not_required	29	M	0.23	0.11	With	Moderate_II	D614G	Unvaccinated	Alive	0	0	2	1	2	Peripheral	CON	5	NA	NA
31	No	No	No	No	No	No	No	No	No	Yes	No	No	No	No	No	No	No	No	Performed	Performed	Required	Not_required	77	F	0.4	0.0847	With	Moderate_I	D614G	Unvaccinated	Alive	1	0	2	0	1	Peripheral	GGO	4	NA	NA
32	No	No	Yes	No	No	No	No	No	No	Yes	No	No	No	No	No	No	No	No	Performed	Performed	Required	Not_required	90	F	0.4	0.0853	With	Moderate_II	D614G	Unvaccinated	Alive	1	2	2	0	0	Peripheral	CON	5	NA	NA
33	No	No	No	No	No	Yes	No	No	No	Yes	No	No	No	No	No	No	No	No	Performed	Performed	Required	Not_required	77	M	0.4	0.0814	With	Moderate_I	D614G	Unvaccinated	Alive	2	0	3	2	1	Peripheral_and_central	GGO	8	NA	NA
34	No	No	No	No	No	No	No	No	No	No	No	No	No	No	No	No	No	No	Performed	Performed	Not_required	Not_required	26	M	0.4	0.0763	Without	Mild	D614G	Unvaccinated	Alive	0	0	0	0	0	None	None	0	NA	NA
35	No	No	No	No	No	No	No	No	No	No	No	No	No	No	No	No	No	No	Performed	Performed	Not_required	Not_required	30	M	0.4	0.093	Without	Mild	D614G	Unvaccinated	Alive	0	0	0	0	0	None	None	0	NA	NA
36	No	No	No	No	No	No	No	No	No	No	No	No	No	No	No	No	No	No	Performed	Performed	Not_required	Not_required	28	M	0.4	0.0915	Without	Mild	D614G	Unvaccinated	Alive	0	0	0	0	0	None	None	0	NA	NA
37	No	No	No	No	No	No	No	No	No	No	No	No	No	No	No	No	No	No	Performed	Performed	Not_required	Not_required	26	M	0.4	0.0976	Without	Mild	D614G	Unvaccinated	Alive	0	0	0	0	1	Peripheral	GGO	1	NA	NA
38	No	No	No	No	No	No	No	No	No	No	No	No	No	No	No	No	No	No	Performed	Performed	Required	Not_required	26	M	NA	0.103	Without	Moderate_I	D614G	Unvaccinated	Alive	0	0	0	0	2	Peripheral	GGO	2	NA	NA
39	Yes	No	No	No	No	No	No	No	No	Yes	No	No	No	No	No	No	No	No	Performed	Performed	Required	Not_required	72	F	NA	11.2	With	Moderate_I	D614G	Unvaccinated	Alive	2	1	2	3	1	Peripheral_and_central	GGO	9	NA	NA
40	No	No	No	No	No	No	No	No	No	No	No	No	No	No	No	No	No	No	Performed	Performed	Not_required	Not_required	28	F	NA	0.0884	Without	Mild	D614G	Unvaccinated	Alive	0	0	0	0	0	None	None	0	NA	NA
41	No	No	No	No	No	No	No	No	No	No	No	No	No	No	No	No	No	No	Performed	Performed	Not_required	Not_required	15	M	NA	0.0871	Without	Mild	D614G	Unvaccinated	Alive	0	0	0	0	0	None	None	0	NA	NA
42	No	No	No	No	No	No	No	No	No	Yes	No	No	No	No	No	No	No	No	Performed	Performed	Not_required	Not_required	38	F	NA	0.0896	Without	Mild	D614G	Unvaccinated	Alive	0	0	0	0	0	None	None	0	NA	NA
43	No	No	No	No	No	No	No	No	No	No	No	No	No	No	No	No	No	No	Performed	Performed	Required	Required	69	M	NA	0.082	Without	Mild	D614G	Unvaccinated	Dead_other_reason	1	0	3	2	2	Central	GGO	8	NA	NA
44	No	No	No	No	No	No	No	No	No	No	No	No	No	No	No	No	No	No	Performed	Performed	Not_required	Not_required	26	M	NA	0.0851	Without	Mild	D614G	Unvaccinated	Alive	0	0	0	1	0	Peripheral	GGO	1	NA	NA
45	No	No	No	No	No	No	No	No	No	No	No	No	No	No	No	No	Yes	No	Performed	Performed	Required	Not_required	61	M	NA	1.52	With	Moderate_I	D614G	Unvaccinated	Alive	3	2	3	2	3	Peripheral_and_central	GGO	13	NA	NA
46	No	No	No	No	No	Yes	No	No	No	No	No	No	No	No	No	No	Yes	No	Performed	Performed	Required	Not_required	45	M	NA	38	With	Moderate_II	D614G	Unvaccinated	Alive	4	3	4	4	4	Peripheral_and_central	GGO	19	NA	NA
47	No	No	No	No	No	Yes	No	No	No	No	No	No	No	No	No	No	Yes	No	Performed	Performed	Required	Not_required	45	M	NA	29.2	With	Moderate_II	D614G	Unvaccinated	Alive	3	2	1	2	2	Central	GGO	10	NA	NA
48	No	No	No	No	No	No	No	No	No	Yes	No	No	No	No	Yes	No	Yes	No	Performed	Performed	Required	Not_required	86	F	NA	0.0903	With	Severe	D614G	Unvaccinated	Alive	3	3	4	3	5	Peripheral_and_central	CPA	18	NA	NA
49	No	No	No	No	No	No	No	No	No	No	No	No	No	No	No	No	Yes	No	Performed	Performed	Required	Not_required	56	F	NA	7.66	With	Moderate_I	D614G	Unvaccinated	Alive	3	2	4	2	4	Peripheral_and_central	GGO	15	NA	NA
50	No	No	No	No	No	Yes	No	No	No	Yes	No	No	No	No	No	No	No	No	Performed	Performed	Required	Not_required	61	M	NA	0.0882	With	Moderate_II	D614G	Unvaccinated	Alive	1	0	2	2	2	Peripheral	GGO	7	NA	NA
51	No	No	No	No	No	Yes	No	No	No	No	No	No	No	No	No	No	Yes	No	Performed	Performed	Required	Not_required	62	M	NA	1.42	With	Moderate_I	D614G	Unvaccinated	Alive	2	1	3	3	4	Peripheral_and_central	CPA	13	NA	NA
52	No	No	No	No	No	No	No	No	No	Yes	No	No	No	No	Yes	No	No	No	Performed	Performed	Required	Not_required	77	M	NA	19.4	With	Severe	D614G	Unvaccinated	Alive	3	3	5	3	4	Peripheral_and_central	CPA	18	NA	NA
53	No	No	No	No	No	No	No	No	No	No	No	No	No	No	No	No	No	No	Performed	Performed	Not_required	Not_required	33	M	NA	0.0934	Without	Mild	D614G	Unvaccinated	Alive	0	1	1	0	1	Peripheral	GGO	3	NA	NA
54	No	No	No	No	No	No	No	No	No	No	No	No	No	No	No	No	Yes	No	Performed	Performed	Required	Not_required	77	M	NA	0.146	Without	Moderate_II	D614G	Unvaccinated	Alive	1	0	0	2	2	Peripheral	CON	5	NA	NA
55	No	Yes	No	No	No	No	No	No	No	Yes	No	No	No	No	No	No	Yes	No	Performed	Performed	Required	Not_required	81	M	NA	2.22	With	Moderate_II	D614G	Unvaccinated	Alive	2	2	2	4	3	Peripheral_and_central	CON	13	NA	NA
56	No	No	No	No	No	No	No	No	No	No	No	No	No	No	No	No	No	No	Performed	Performed	Not_required	Not_required	26	F	NA	0.129	Without	Mild	D614G	Unvaccinated	Alive	0	0	0	0	0	None	None	0	NA	NA
57	No	No	No	No	No	No	No	No	No	No	No	No	No	No	No	No	Yes	No	Performed	Performed	Required	Not_required	47	M	NA	11.6	With	Moderate_I	D614G	Unvaccinated	Alive	0	0	0	0	0	None	None	0	NA	NA
58	No	No	No	No	No	No	No	No	No	No	No	No	No	No	No	No	No	No	Performed	Performed	Not_required	Not_required	43	M	NA	0.101	Without	Mild	D614G	Unvaccinated	Alive	0	0	0	0	0	None	None	0	NA	NA
59	No	No	No	No	No	No	No	No	No	No	No	No	No	No	No	No	Yes	No	Performed	Performed	Required	Not_required	62	M	NA	2.7	With	Moderate_II	D614G	Unvaccinated	Alive	3	2	3	3	3	Central	CPA	14	NA	NA
60	No	No	No	No	No	Yes	No	No	No	Yes	No	No	No	No	No	No	No	No	Performed	Performed	Not_required	Not_required	50	M	NA	0.1	Without	Mild	D614G	Unvaccinated	Alive	2	1	2	1	1	Peripheral_and_central	CON	7	NA	NA
61	No	No	No	No	No	No	No	No	No	No	No	No	No	No	No	No	No	No	Performed	Performed	Not_required	Not_required	34	F	NA	0.104	Without	Mild	D614G	Unvaccinated	Alive	0	0	0	0	0	None	None	0	NA	NA
62	No	No	No	No	No	Yes	No	No	No	No	No	No	No	No	No	No	No	No	Performed	Performed	Required	Not_required	58	M	NA	60.1	With	Moderate_I	D614G	Unvaccinated	Alive	3	2	3	2	2	Peripheral	CON	12	NA	NA
63	No	No	No	Yes	No	No	Yes	No	No	Yes	No	No	No	No	No	No	No	No	Performed	Performed	Not_required	Not_required	45	M	NA	0.102	Without	Mild	D614G	Unvaccinated	Alive	0	0	0	0	0	None	None	0	NA	NA
64	No	No	No	No	No	No	No	No	No	No	No	No	No	No	No	No	No	No	Performed	Performed	Not_required	Not_required	64	F	NA	0.0969	Without	Mild	D614G	Unvaccinated	Alive	0	0	0	0	1	Peripheral	GGO	1	NA	NA
65	No	No	No	No	No	Yes	No	No	No	Yes	No	No	No	No	No	No	No	No	Performed	Performed	Required	Not_required	73	M	NA	0.0994	With	Moderate_I	D614G	Unvaccinated	Alive	1	0	2	0	3	Peripheral_and_central	GGO	6	NA	NA
66	No	No	No	No	No	No	No	No	No	No	No	No	No	No	No	No	Yes	No	Performed	Performed	Required	Not_required	31	F	NA	0.0975	With	Moderate_I	D614G	Unvaccinated	Alive	1	0	2	0	1	Peripheral	CPA	4	NA	NA
67	No	No	No	No	No	Yes	Yes	No	No	No	No	No	No	No	No	No	No	No	Performed	Performed	Not_required	Not_required	68	F	NA	0.1	Without	Mild	D614G	Unvaccinated	Alive	0	0	0	0	0	None	None	0	NA	NA
68	No	No	No	No	No	Yes	No	No	No	No	No	No	No	No	No	No	Yes	No	Performed	Performed	Required	Not_required	56	M	NA	0.936	With	Moderate_II	D614G	Unvaccinated	Alive	2	0	2	3	2	Peripheral_and_central	CPA	9	NA	NA
69	No	Yes	No	No	No	Yes	No	No	No	Yes	No	No	No	No	No	No	Yes	No	Performed	Performed	Required	Not_required	63	M	NA	0.0588	With	Moderate_II	D614G	Unvaccinated	Alive	3	3	3	2	2	Peripheral	CPA	13	NA	NA
70	No	Yes	No	No	No	Yes	Yes	No	No	Yes	No	No	No	No	No	No	No	No	Performed	Performed	Required	Not_required	81	M	NA	0.0906	With	Moderate_I	D614G	Unvaccinated	Alive	1	0	0	0	0	Peripheral_and_central	GGO	1	NA	NA
71	No	No	No	No	No	No	No	No	No	No	No	No	No	No	No	No	No	No	Performed	Performed	Required	Not_required	63	F	NA	0.0673	With	Moderate_I	D614G	Unvaccinated	Alive	2	2	2	1	2	Peripheral_and_central	GGO	9	NA	NA
72	No	No	No	No	No	Yes	Yes	No	No	No	No	No	No	No	No	No	Yes	No	Performed	Performed	Required	Not_required	53	F	NA	0.0774	With	Moderate_II	D614G	Unvaccinated	Alive	1	0	1	2	2	Peripheral	GGO	6	NA	NA
73	No	No	No	No	No	No	No	No	No	No	No	No	No	No	Yes	No	Yes	No	Performed	Performed	Required	Not_required	81	M	NA	0.0892	With	Severe	D614G	Unvaccinated	Alive	0	1	2	1	2	Peripheral	GGO	6	NA	NA
74	No	No	No	No	No	No	No	No	No	No	No	No	No	No	No	No	Yes	No	Performed	Performed	Required	Not_required	71	M	NA	0.318	With	Moderate_II	D614G	Unvaccinated	Alive	2	2	3	1	1	Peripheral_and_central	CPA	9	NA	NA
75	No	No	No	No	No	No	No	No	No	No	No	No	No	No	No	No	No	No	Performed	Performed	Not_required	Not_required	46	F	NA	0.076	Without	Mild	D614G	Unvaccinated	Alive	0	0	0	0	0	None	None	0	NA	NA
76	No	No	No	No	No	No	Yes	No	No	No	No	No	No	No	No	No	No	No	Performed	Performed	Not_required	Not_required	56	M	NA	0.0679	Without	Mild	D614G	Unvaccinated	Alive	0	0	0	0	0	None	None	0	NA	NA
77	No	No	No	No	No	No	No	No	No	No	No	No	No	No	No	No	No	No	Performed	Performed	Not_required	Not_required	18	M	NA	0.0618	Without	Mild	D614G	Unvaccinated	Alive	0	0	0	0	0	None	None	0	NA	NA
78	No	No	Yes	No	No	Yes	Yes	No	No	Yes	No	No	No	No	No	No	No	No	Performed	Performed	Required	Not_required	43	M	NA	0.0681	With	Moderate_I	D614G	Unvaccinated	Alive	0	0	0	1	2	Peripheral_and_central	GGO	3	NA	NA
79	No	No	No	No	No	No	No	No	No	Yes	No	No	No	No	Yes	No	Yes	No	Performed	Performed	Required	Required	75	M	NA	0.12	With	Severe	D614G	Unvaccinated	Alive	3	1	3	3	3	Peripheral_and_central	GGO	13	NA	NA
80	No	No	No	No	No	No	No	No	No	Yes	No	No	No	No	No	No	No	No	Performed	Performed	Required	Not_required	70	F	NA	0.0633	With	Moderate_I	D614G	Unvaccinated	Alive	2	1	2	1	2	Peripheral	CPA	8	NA	NA
81	No	No	No	No	No	No	No	No	No	No	No	No	No	No	No	No	No	No	Performed	Performed	Not_required	Not_required	40	M	NA	0.0697	Without	Mild	D614G	Unvaccinated	Alive	0	0	0	0	0	None	None	0	NA	NA
82	No	No	No	No	No	No	No	No	No	No	No	No	No	No	No	No	No	No	Performed	Performed	Not_required	Not_required	64	M	NA	0.0635	Without	Mild	D614G	Unvaccinated	Alive	0	0	0	0	0	None	None	0	NA	NA
83	No	No	No	No	No	No	No	No	No	No	No	No	No	No	No	No	No	No	Performed	Performed	Not_required	Not_required	39	F	NA	0.072	Without	Mild	D614G	Unvaccinated	Alive	0	0	0	0	0	None	None	0	NA	NA
84	No	No	No	No	No	No	No	No	No	No	No	No	No	No	No	No	No	No	Performed	Performed	Required	Not_required	26	F	NA	6.04	Without	Moderate_I	D614G	Unvaccinated	Alive	1	0	2	2	2	Peripheral	GGO	7	NA	NA
85	No	Yes	No	No	No	No	No	No	No	No	No	No	No	No	No	No	No	No	Performed	Performed	Required	Not_required	52	M	NA	0.089	Without	Moderate_I	D614G	Unvaccinated	Alive	0	0	0	0	0	None	None	0	NA	NA
86	No	No	No	No	No	No	No	No	No	Yes	No	No	No	No	No	No	No	No	Performed	Performed	Required	Not_required	76	F	NA	0.0648	Without	Moderate_I	D614G	Unvaccinated	Alive	0	0	1	0	2	Peripheral	GGO	3	NA	NA
87	No	Yes	No	No	Yes	Yes	No	No	No	Yes	No	No	No	No	No	No	No	No	Performed	Performed	Required	Not_required	70	M	NA	0.0671	Without	Moderate_II	D614G	Unvaccinated	Alive	0	0	2	0	0	Peripheral	GGO	2	NA	NA
88	No	No	No	No	Yes	Yes	Yes	No	No	No	No	No	No	No	No	No	Yes	No	Performed	Performed	Required	Not_required	66	M	NA	0.883	With	Moderate_II	D614G	Unvaccinated	Alive	3	3	3	2	2	Peripheral	CON	13	NA	NA
89	No	No	No	No	No	Yes	No	No	No	Yes	No	No	No	No	No	No	No	No	Performed	Performed	Not_required	Not_required	88	M	NA	0.0737	Without	Mild	D614G	Unvaccinated	Alive	0	0	0	0	0	None	None	0	NA	NA
90	No	No	No	No	No	Yes	No	No	No	Yes	No	No	No	No	No	No	Yes	No	Performed	Performed	Required	Not_required	86	M	NA	3.29	With	Moderate_II	D614G	Unvaccinated	Alive	2	1	1	2	1	Central	GGO	7	NA	NA
91	No	No	No	No	No	No	No	No	No	No	No	No	No	No	No	No	Yes	No	Performed	Performed	Required	Not_required	71	F	NA	31.2	With	Moderate_II	D614G	Unvaccinated	Alive	3	3	4	2	3	Peripheral_and_central	CON	15	NA	NA
92	No	No	No	No	No	No	No	No	No	Yes	No	No	No	No	Yes	No	Yes	No	Performed	Performed	Required	Required	82	F	NA	0.0656	With	Severe	D614G	Unvaccinated	Dead	4	4	5	5	5	Central	CON	23	NA	NA
93	No	No	No	No	No	No	No	No	No	Yes	No	No	No	No	No	No	No	No	Performed	Performed	Required	Not_required	82	M	NA	0.0648	With	Moderate_I	D614G	Unvaccinated	Alive	1	1	2	1	0	Peripheral	GGO	5	NA	NA
94	No	No	No	No	No	Yes	No	No	No	Yes	No	No	No	No	No	No	No	No	Performed	Performed	Required	Not_required	62	M	NA	0.0694	With	Moderate_I	D614G	Unvaccinated	Alive	1	1	2	1	2	Peripheral	GGO	7	NA	NA
95	No	No	No	No	No	No	No	No	No	No	No	No	No	No	No	No	No	No	Performed	Performed	Not_required	Not_required	61	F	NA	3.31	Without	Mild	D614G	Unvaccinated	Alive	0	0	0	0	0	None	None	0	NA	NA
96	No	No	No	No	No	No	No	No	No	Yes	No	No	No	No	No	No	Yes	No	Performed	Performed	Required	Not_required	75	M	NA	0.0869	With	Moderate_II	D614G	Unvaccinated	Alive	4	3	4	3	3	Peripheral_and_central	CPA	17	NA	NA
97	No	No	No	No	No	No	No	No	No	No	No	No	No	No	No	No	No	No	Performed	Performed	Required	Not_required	27	F	NA	0.0657	With	Moderate_I	D614G	Unvaccinated	Alive	0	0	0	0	2	Peripheral	CON	2	NA	NA
98	No	No	No	No	No	No	No	No	No	Yes	No	No	No	No	Yes	No	Yes	No	Performed	Performed	Required	Not_required	78	M	NA	2	With	Severe	D614G	Unvaccinated	Alive	4	3	4	4	5	Central	CPA	20	NA	NA
99	No	No	No	No	No	No	No	No	No	Yes	No	No	No	No	Yes	No	Yes	No	Performed	Performed	Required	Not_required	77	F	NA	123	With	Moderate_II	D614G	Unvaccinated	Alive	3	0	3	3	3	Central	GGO	12	NA	NA
100	No	No	No	No	No	No	No	No	No	Yes	No	No	No	No	No	No	Yes	No	Performed	Performed	Required	Not_required	91	F	NA	6.91	With	Moderate_II	D614G	Unvaccinated	Alive	3	2	3	1	1	Central	GGO	10	NA	NA
101	No	No	No	No	No	No	No	No	No	Yes	No	No	No	No	No	No	Yes	No	Performed	Performed	Required	Not_required	76	M	NA	12.4	With	Moderate_II	D614G	Unvaccinated	Alive	1	0	1	0	2	Peripheral	GGO	4	NA	NA
102	No	No	No	No	No	No	No	No	No	Yes	No	No	No	No	Yes	No	Yes	No	Performed	Performed	Required	Not_required	86	F	NA	0.0637	With	Moderate_II	D614G	Unvaccinated	Alive	3	3	4	2	4	Central	CPA	16	NA	NA
103	No	No	No	No	No	No	No	No	No	No	No	No	No	No	No	No	No	No	Performed	Performed	Not_required	Not_required	23	F	NA	0.0683	Without	Mild	D614G	Unvaccinated	Alive	0	0	1	0	0	Peripheral	GGO	1	NA	NA
104	No	No	No	No	No	No	No	No	No	Yes	No	No	No	No	Yes	No	Yes	No	Performed	Performed	Required	Not_required	61	M	NA	0.763	With	Moderate_II	D614G	NA	Alive	0	0	4	3	4	Peripheral_and_central	GGO	11	NA	NA
105	No	No	No	No	No	No	No	No	No	Yes	No	No	No	No	No	No	No	No	Performed	Performed	Not_required	Not_required	78	F	NA	0.0689	Without	Mild	D614G	NA	Alive	0	0	1	0	1	Peripheral	GGO	2	NA	NA
106	No	No	No	No	No	No	No	No	No	Yes	No	No	No	No	No	No	No	No	Performed	Performed	Required	Not_required	81	M	NA	0.249	With	Moderate_I	D614G	NA	Alive	2	1	2	1	2	Central	CPA	8	NA	NA
107	No	No	Yes	No	No	No	No	Yes	No	Yes	No	No	No	No	No	No	No	No	Performed	Performed	Not_required	Not_required	71	M	NA	0.0759	With	Mild	D614G	NA	Alive	1	1	2	0	1	Peripheral	GGO	5	NA	NA
108	No	No	No	No	No	No	No	No	No	Yes	No	No	No	No	Yes	No	Yes	No	Performed	Performed	Required	Required	76	M	NA	0.0762	With	Severe	D614G	NA	Dead	4	4	4	4	4	Central	GGO	20	NA	NA
109	No	No	No	No	No	No	No	No	No	Yes	No	No	No	No	No	No	No	No	Performed	Performed	Required	Not_required	50	M	1932	149	Without	Mild	D614G	Unvaccinated	Alive	1	1	2	1	2	Peripheral	GGO	7	NA	NA
110	No	No	No	No	No	No	No	No	No	Yes	No	No	No	No	No	No	No	No	Performed	Performed	Required	Not_required	50	M	NA	0.0886	With	Moderate_I	D614G	Unvaccinated	Alive	1	1	2	1	2	Peripheral	GGO	7	NA	NA
111	No	No	No	No	No	Yes	No	Yes	No	Yes	No	No	No	No	No	No	No	No	Performed	Performed	Not_required	Not_required	43	F	NA	0.0806	Without	Mild	D614G	Unvaccinated	Alive	0	1	1	0	0	Peripheral	CON	2	NA	NA
112	No	No	No	No	Yes	Yes	Yes	No	No	Yes	No	No	No	No	No	No	Yes	No	Performed	Performed	Required	Not_required	54	M	NA	0.0765	With	Moderate_II	D614G	Unvaccinated	Alive	0	1	2	1	1	Peripheral	GGO	5	NA	NA
113	No	No	No	No	No	No	No	No	No	Yes	No	No	No	No	No	No	No	No	Performed	Performed	Not_required	Not_required	102	F	NA	0.0839	Without	Mild	Alpha	NA	Alive	2	0	2	1	1	Peripheral	GGO	6	NA	NA
114	No	No	No	No	No	No	No	No	No	Yes	No	No	No	No	Yes	No	Yes	No	Performed	Performed	Required	Not_required	88	F	NA	0.0847	With	Moderate_II	Alpha	NA	Alive	3	3	3	2	4	Peripheral_and_central	CPA	15	NA	NA
115	No	No	No	No	No	No	No	No	No	No	No	No	No	No	No	No	Yes	No	Performed	Performed	Required	Not_required	58	M	NA	NA	Without	Moderate_I	Alpha	NA	Alive	0	0	0	1	0	Peripheral	GGO	1	NA	NA
116	Yes	No	No	No	No	No	No	No	No	No	No	No	No	No	No	No	Yes	No	Performed	Performed	Required	Not_required	38	F	NA	82.2	With	Moderate_II	Alpha	Unvaccinated	Alive	4	4	4	3	3	Central	GGO	18	NA	NA
117	No	No	No	No	No	No	No	No	No	No	No	No	No	No	No	No	Yes	No	Performed	Performed	Required	Not_required	27	M	NA	0.217	With	Moderate_II	Alpha	Unvaccinated	Alive	1	2	2	1	2	Peripheral	CON	8	NA	NA
118	No	No	No	No	No	No	No	No	No	Yes	No	No	No	No	No	No	No	No	Performed	Performed	Not_required	Not_required	86	F	NA	0.0827	Without	Mild	Alpha	NA	Alive	0	0	0	0	0	None	None	0	NA	NA
119	No	No	No	No	No	No	No	No	No	Yes	No	No	No	No	No	No	Yes	No	Performed	Performed	Required	Not_required	70	F	NA	0.0822	With	Moderate_I	Alpha	NA	Alive	3	2	3	2	2	Peripheral	CPA	12	NA	NA
120	No	No	No	No	No	No	No	No	No	Yes	No	No	No	No	No	Yes	No	No	Performed	Performed	Required	Not_required	72	M	NA	0.0883	Without	Moderate_II	D614G	Unvaccinated	Alive	1	0	1	0	1	Peripheral	GGO	3	NA	NA
121	No	No	No	No	No	No	No	No	No	Yes	No	No	No	No	No	No	No	No	Performed	Performed	Not_required	Not_required	68	F	NA	0.0924	Without	Mild	D614G	NA	Alive	0	0	0	0	0	None	None	0	NA	NA
122	No	No	No	No	No	No	No	No	No	Yes	No	No	No	No	No	No	Yes	No	Performed	Performed	Required	Not_required	57	F	NA	1.78	With	Moderate_II	Alpha	NA	Alive	2	1	4	3	4	Central	CPA	14	NA	NA
123	No	No	No	No	No	No	No	No	No	Yes	No	No	No	No	No	Yes	Yes	No	Performed	Performed	Required	Not_required	58	M	NA	0.0886	With	Severe	Alpha	Unvaccinated	Alive	2	2	1	0	4	Central	CPA	9	NA	NA
124	No	No	No	No	No	No	No	No	No	Yes	No	No	No	No	No	Yes	Yes	No	Performed	Performed	Required	Not_required	61	M	NA	0.152	With	Moderate_II	Alpha	NA	Alive	3	2	2	3	2	Peripheral	CPA	12	NA	NA
125	No	No	No	No	No	No	No	No	No	Yes	No	No	No	No	No	No	No	No	Performed	Performed	Required	Not_required	69	M	NA	0.341	With	Moderate_I	Alpha	NA	Alive	2	0	3	1	3	Peripheral_and_central	GGO	9	NA	NA
126	No	No	No	No	No	No	No	No	No	Yes	No	No	No	No	No	No	No	No	Performed	Performed	Not_required	Not_required	71	F	NA	0.143	Without	Mild	Alpha	Unvaccinated	Alive	0	0	0	0	0	None	None	0	NA	NA
127	No	No	No	No	No	No	No	No	No	Yes	No	No	No	No	No	Yes	Yes	No	Performed	Performed	Required	Not_required	74	M	NA	7.14	With	Moderate_II	Alpha	Unvaccinated	Alive	2	1	1	3	2	Peripheral	CON	9	NA	NA
128	No	No	No	No	No	No	No	No	No	No	No	No	No	No	No	No	No	No	Performed	Performed	Not_required	Not_required	36	M	NA	0.0922	Without	Mild	Alpha	Unvaccinated	Alive	0	0	0	0	0	None	None	0	NA	NA
129	No	No	No	No	No	No	No	No	No	Yes	No	No	No	No	No	Yes	Yes	No	Performed	Performed	Required	Not_required	66	M	NA	10.1	With	Moderate_II	Alpha	Unvaccinated	Alive	4	2	4	3	3	Peripheral_and_central	CPA	16	NA	NA
130	No	No	No	No	No	No	No	No	No	No	No	No	No	No	No	No	Yes	No	Performed	Performed	Required	Not_required	66	M	NA	45.2	With	Moderate_I	Alpha	Unvaccinated	Alive	2	1	3	2	2	Peripheral_and_central	CON	10	NA	NA
131	No	No	No	No	No	No	No	No	No	No	No	No	No	No	No	No	Yes	No	Performed	Performed	Required	Not_required	22	M	NA	39.9	With	Moderate_I	Alpha	Unvaccinated	Alive	3	2	4	3	3	Central	CPA	15	NA	NA
132	No	No	No	No	No	No	No	No	No	No	No	No	No	No	No	No	No	No	Performed	Performed	Not_required	Not_required	56	F	NA	0.087	Without	Mild	Alpha	NA	Alive	0	0	0	0	0	None	None	0	NA	NA
133	No	No	No	No	No	No	No	No	No	No	No	No	No	No	No	No	No	No	Performed	Performed	Not_required	Not_required	65	F	NA	0.0839	Without	Mild	Alpha	Unvaccinated	Alive	0	0	0	0	0	None	None	0	NA	NA
134	No	No	No	No	No	No	No	No	No	No	No	No	No	No	No	No	No	No	Performed	Performed	Not_required	Not_required	34	F	NA	0.134	Without	Mild	Alpha	Unvaccinated	Alive	0	0	0	0	0	None	None	0	NA	NA
135	No	No	No	No	No	No	No	No	No	Yes	No	No	No	No	No	Yes	No	No	Performed	Performed	Not_required	Not_required	64	M	NA	0.0836	Without	Mild	Alpha	NA	Alive	0	0	1	1	0	Peripheral	GGO	2	NA	NA
136	No	No	No	No	No	No	No	No	No	Yes	No	No	No	No	No	Yes	Yes	No	Performed	Performed	Required	Not_required	68	M	0.4	0.127	With	Moderate_II	Alpha	Unvaccinated	Alive	0	1	2	3	4	Central	CPA	10	NA	NA
137	No	No	No	No	No	No	No	No	No	Yes	No	No	No	No	No	No	Yes	No	Performed	Performed	Required	Not_required	49	M	NA	0.396	With	Moderate_II	Alpha	Unvaccinated	Alive	3	2	3	2	3	Peripheral_and_central	CPA	13	NA	NA
138	No	No	No	No	No	No	No	No	No	Yes	No	No	No	No	No	Yes	Yes	No	Performed	Performed	Required	Not_required	44	M	NA	4.17	With	Severe	Alpha	Unvaccinated	Alive	4	3	4	3	4	Central	GGO	18	NA	NA
139	No	No	No	No	No	No	No	No	No	No	No	No	No	No	No	No	No	No	Performed	Performed	Not_required	Not_required	20	F	NA	0.0906	Without	Mild	Alpha	Unvaccinated	Alive	0	0	0	0	0	None	None	0	NA	NA
140	No	No	No	No	No	No	No	No	No	No	No	No	No	No	No	No	Yes	No	Performed	Performed	Required	Not_required	60	M	NA	0.0848	With	Moderate_I	Alpha	NA	Alive	1	0	3	1	1	Peripheral_and_central	GGO	6	NA	NA
141	No	No	No	No	No	No	No	No	No	Yes	No	No	No	No	No	No	Yes	No	Performed	Performed	Required	Not_required	58	M	NA	0.217	With	Moderate_II	Alpha	NA	Alive	2	3	3	2	2	Peripheral_and_central	CPA	12	NA	NA
142	No	No	No	No	No	No	No	No	No	Yes	No	No	No	No	No	Yes	Yes	No	Performed	Performed	Required	Not_required	74	F	NA	0.163	With	Moderate_II	Alpha	NA	Alive	3	2	4	3	3	Peripheral_and_central	GGO	15	NA	NA
143	No	No	No	No	No	No	No	No	No	No	No	No	No	No	No	No	No	No	Performed	Performed	Not_required	Not_required	25	M	NA	0.0825	Without	Mild	Alpha	Unvaccinated	Alive	0	0	0	0	0	None	None	0	NA	NA
144	No	No	No	No	No	No	No	No	No	Yes	No	No	No	No	No	Yes	Yes	No	Performed	Performed	Required	Required	51	F	NA	0.096	With	Severe	Alpha	NA	Alive	5	3	4	5	4	Central	CPA	21	NA	NA
145	No	No	No	No	No	No	No	No	No	Yes	No	No	No	No	No	No	No	No	Performed	Performed	Not_required	Not_required	38	F	NA	0.125	Without	Mild	Alpha	Unvaccinated	Alive	0	0	0	0	0	None	None	0	NA	NA
146	No	No	No	No	No	No	No	No	No	Yes	No	No	No	No	No	No	No	No	Performed	Performed	Not_required	Not_required	75	F	NA	0.0924	Without	Mild	Alpha	NA	Alive	0	0	0	0	0	None	None	0	NA	NA
147	No	No	No	No	No	No	No	No	No	No	No	No	No	No	No	No	No	No	Performed	Performed	Required	Not_required	60	M	NA	0.107	Without	Moderate_I	Alpha	NA	Alive	2	0	1	0	3	Peripheral_and_central	CON	6	NA	NA
148	No	No	No	No	No	No	No	No	No	No	No	No	No	No	No	No	Yes	No	Performed	Performed	Required	Not_required	26	M	NA	0.0872	Without	Moderate_I	Alpha	Unvaccinated	Alive	1	0	2	0	0	Peripheral	GGO	3	NA	NA
149	No	No	No	No	No	No	No	No	No	Yes	No	No	No	No	No	No	Yes	No	Performed	Performed	Required	Not_required	45	M	NA	0.229	With	Moderate_I	Alpha	Unvaccinated	Alive	1	1	3	0	1	Peripheral_and_central	CON	6	NA	NA
150	No	No	No	No	No	No	No	No	No	Yes	No	No	No	No	No	No	No	No	Performed	Performed	Not_required	Not_required	60	M	NA	0.14	Without	Mild	Alpha	NA	Alive	1	0	1	0	1	Peripheral	GGO	3	NA	NA
151	No	No	No	No	No	No	No	No	No	Yes	No	No	No	No	No	Yes	Yes	No	Performed	Performed	Required	Not_required	54	M	NA	0.136	With	Moderate_I	Alpha	Unvaccinated	Alive	3	3	4	3	4	Central	GGO	17	NA	NA
152	No	No	No	No	No	No	No	No	No	Yes	No	No	No	No	No	No	Yes	No	Performed	Performed	Required	Not_required	60	M	NA	0.0915	With	Moderate_I	Alpha	Unvaccinated	Alive	3	1	2	2	2	Peripheral	CON	10	NA	NA
153	No	No	No	No	No	No	No	No	No	Yes	No	No	No	No	No	No	No	No	Performed	Performed	Required	Not_required	76	M	NA	76.2	With	Moderate_I	Alpha	NA	Alive	1	1	3	3	4	Peripheral_and_central	CPA	12	NA	NA
154	No	No	No	No	No	No	No	No	No	Yes	No	No	No	No	No	No	No	No	Performed	Performed	Not_required	Not_required	44	F	NA	0.0913	Without	Mild	Alpha	Unvaccinated	Alive	0	0	0	0	0	None	None	0	NA	NA
155	No	No	No	No	No	No	No	No	No	No	No	No	No	No	No	No	Yes	No	Performed	Performed	Required	Not_required	75	F	NA	1.03	With	Moderate_I	Alpha	Unvaccinated	Alive	2	2	3	1	2	Peripheral_and_central	CPA	10	NA	NA
156	Yes	No	No	No	No	No	No	No	No	Yes	No	No	No	No	No	Yes	Yes	No	Performed	Performed	Required	Not_required	59	M	NA	0.0878	With	Moderate_II	Alpha	NA	Alive	0	0	3	1	2	Peripheral	CON	6	NA	NA
157	No	No	No	No	No	No	No	No	No	No	No	No	No	No	No	No	No	No	Performed	Performed	Not_required	Not_required	17	F	NA	0.081	Without	Mild	Alpha	Unvaccinated	Alive	0	0	0	0	0	None	None	0	NA	NA
158	No	No	No	No	No	No	No	No	No	Yes	No	No	No	No	No	Yes	Yes	No	Performed	Performed	Required	Not_required	37	M	NA	0.405	With	Moderate_II	Alpha	Unvaccinated	Alive	3	3	4	3	4	Central	CPA	17	NA	NA
159	No	No	No	No	No	No	No	No	No	Yes	No	No	No	No	No	No	Yes	No	Performed	Performed	Required	Not_required	53	M	NA	0.49	With	Moderate_I	Alpha	NA	Alive	1	1	3	2	4	Central	GGO	11	NA	NA
160	No	No	No	No	No	No	No	No	No	Yes	No	No	No	No	No	No	Yes	No	Performed	Performed	Required	Not_required	36	M	NA	0.0868	With	Moderate_I	Alpha	Unvaccinated	Alive	2	1	3	2	3	Central	CON	11	NA	NA
161	No	No	No	No	No	No	No	No	No	Yes	No	No	No	No	No	Yes	Yes	No	Performed	Performed	Required	Not_required	92	F	NA	9.08	With	Moderate_II	Alpha	NA	Alive	4	1	4	4	3	Central	None	16	NA	NA
162	No	No	No	No	No	No	No	No	No	Yes	No	No	No	No	No	Yes	Yes	No	Performed	Performed	Required	Not_required	92	M	NA	0.0992	With	Moderate_II	Alpha	NA	Alive	2	1	3	3	2	Peripheral	GGO	11	NA	NA
163	No	No	No	No	No	No	No	No	No	No	No	No	No	No	No	No	Yes	No	Performed	Performed	Required	Not_required	89	F	NA	4.79	With	Moderate_II	Alpha	NA	Alive	2	1	3	1	2	Peripheral	GGO	9	NA	NA
164	No	No	No	No	No	No	No	No	No	No	No	No	No	No	No	No	No	No	Performed	Performed	Not_required	Not_required	26	M	NA	0.0804	Without	Mild	Delta	Unvaccinated	Alive	0	0	0	0	0	None	None	0	NA	NA
165	No	No	No	No	No	No	No	No	No	No	No	No	No	No	No	No	No	No	Performed	Performed	Not_required	Not_required	18	M	NA	0.0885	Without	Mild	Alpha	Unvaccinated	Alive	0	0	0	0	0	None	None	0	NA	NA
166	No	No	No	No	No	No	No	No	No	Yes	No	No	No	No	No	No	No	No	Performed	Performed	Not_required	Not_required	49	M	NA	0.0846	Without	Mild	Delta	Unvaccinated	Alive	0	0	0	0	0	None	None	0	NA	NA
167	No	No	No	No	No	No	No	No	No	No	No	No	No	No	No	No	No	No	Performed	Performed	Not_required	Not_required	50	M	0.4	0.0852	Without	Mild	Alpha	NA	Alive	0	0	0	0	0	None	None	0	NA	NA
168	No	No	No	No	No	No	No	No	No	No	No	No	No	No	No	No	No	No	Performed	Not_performed	Not_required	Not_required	22	F	NA	NA	Without	Mild	Delta	NA	Alive	0	0	0	0	0	None	None	0	NA	NA
169	No	No	No	No	No	No	No	No	No	No	No	No	No	No	No	No	No	No	Performed	Performed	Not_required	Not_required	66	F	552	0.0806	Without	Mild	Delta	Two or more doses	Alive	0	0	0	0	0	None	None	0	2xBNT162b2	2.6
170	No	No	No	No	No	No	No	No	No	Yes	No	No	No	No	No	No	No	No	Performed	Performed	Not_required	Not_required	67	M	406	0.0797	Without	Mild	Delta	Two or more doses	Alive	0	0	0	0	0	None	None	0	2xBNT162b2	2.4
171	No	No	No	No	No	No	No	No	No	No	No	No	No	No	No	Yes	Yes	No	Performed	Performed	Required	Not_required	52	M	0.4	0.303	With	Moderate_II	Alpha	Unvaccinated	Alive	3	2	3	3	3	Central	CPA	14	NA	NA
172	No	No	No	No	No	No	No	No	No	Yes	No	No	No	No	No	Yes	Yes	No	Performed	Performed	Required	Not_required	55	M	0.4	29.2	With	Moderate_II	Alpha	Unvaccinated	Alive	3	2	4	3	3	Central	CPA	15	NA	NA
173	No	No	No	No	No	No	No	No	No	No	No	No	No	No	No	No	Yes	No	Performed	Performed	Required	Not_required	54	M	0.4	0.079	With	Moderate_I	Alpha	Unvaccinated	Alive	0	0	3	0	0	Peripheral	GGO	3	NA	NA
174	No	No	No	No	No	No	No	No	No	No	No	No	No	No	No	No	No	No	Performed	Performed	Not_required	Not_required	23	F	0.4	0.0803	Without	Mild	Delta	Unvaccinated	Alive	0	0	0	0	0	None	None	0	NA	NA
175	No	No	No	No	No	No	No	No	No	Yes	No	No	No	No	No	No	No	No	Performed	Performed	Not_required	Not_required	53	F	0.4	0.081	Without	Mild	Delta	Unvaccinated	Alive	0	0	0	0	0	None	None	0	NA	NA
176	No	No	No	No	No	No	No	No	No	No	No	No	No	No	No	No	No	No	Performed	Performed	Not_required	Not_required	23	F	0.4	0.0825	Without	Mild	Delta	Unvaccinated	Alive	0	0	0	0	0	None	None	0	NA	NA
177	No	No	No	No	No	No	No	No	No	Yes	No	No	No	No	No	No	No	No	Performed	Performed	Required	Not_required	63	F	0.4	0.0795	With	Moderate_I	Delta	Unvaccinated	Alive	0	0	1	0	1	Peripheral	None	2	NA	NA
178	No	No	No	No	No	No	No	No	No	Yes	No	No	No	No	No	Yes	Yes	Yes	Performed	Performed	Required	Not_required	46	M	2.23	1.27	With	Moderate_II	Delta	Unvaccinated	Alive	4	4	4	4	4	Central	GGO	20	NA	NA
179	No	No	No	No	No	No	No	No	No	Yes	No	No	No	No	No	No	Yes	No	Performed	Performed	Required	Not_required	60	M	0.4	0.0831	With	Moderate_I	Alpha	Unvaccinated	Alive	3	2	3	2	3	Peripheral_and_central	CON	13	NA	NA
180	No	No	No	No	No	No	No	No	No	Yes	No	No	No	No	No	No	Yes	No	Performed	Performed	Required	Not_required	69	M	0.4	0.0747	With	Moderate_I	Delta	Unvaccinated	Alive	1	0	3	0	0	Peripheral	GGO	4	NA	NA
181	No	No	No	No	No	No	No	No	No	Yes	No	No	No	No	No	No	No	No	Performed	Performed	Not_required	Not_required	43	M	NA	NA	Without	Mild	Delta	Unvaccinated	Alive	0	0	0	0	0	None	None	0	NA	NA
182	No	No	No	No	No	No	No	No	No	Yes	No	No	No	No	No	No	Yes	No	Performed	Performed	Required	Not_required	56	F	444	0.127	With	Moderate_II	Alpha	Unvaccinated	Alive	4	3	4	2	3	Central	CPA	16	NA	NA
183	No	No	No	No	No	No	No	No	No	No	No	No	No	No	No	No	No	No	Performed	Performed	Not_required	Not_required	32	M	1.47	0.242	Without	Mild	Delta	Unvaccinated	Alive	0	0	1	1	1	Peripheral	GGO	3	NA	NA
184	No	No	No	No	No	No	No	No	No	No	No	No	No	No	No	No	No	No	Performed	Performed	Not_required	Not_required	37	M	4.82	0.0812	Without	Mild	Delta	Unvaccinated	Alive	0	0	0	0	0	None	None	0	NA	NA
185	No	No	No	No	No	No	No	No	No	No	No	No	No	No	No	No	Yes	No	Performed	Performed	Required	Not_required	48	F	NA	0.583	With	Moderate_II	Alpha	Unvaccinated	Alive	3	2	2	2	3	Peripheral	CPA	12	NA	NA
186	No	No	No	No	No	No	No	No	No	Yes	No	No	No	No	No	No	Yes	No	Performed	Performed	Required	Not_required	41	M	0.4	0.133	With	Moderate_II	Alpha	Unvaccinated	Alive	3	1	4	3	3	Central	CON	14	NA	NA
187	No	No	No	No	No	No	No	No	No	No	No	No	No	No	No	No	Yes	No	Performed	Performed	Required	Not_required	34	M	0.4	0.0804	With	Moderate_II	Delta	Unvaccinated	Alive	1	0	2	1	3	Peripheral	CPA	7	NA	NA
188	No	No	No	No	No	No	No	Yes	No	Yes	No	No	No	No	No	No	No	No	Performed	Performed	Not_required	Not_required	72	F	0.4	0.0865	Without	Mild	Delta	Unvaccinated	Alive	1	0	0	0	0	Peripheral	GGO	1	NA	NA
189	No	No	No	No	No	No	No	No	No	Yes	No	No	No	No	No	No	Yes	No	Performed	Performed	Required	Not_required	59	M	0.4	0.0754	With	Moderate_II	Alpha	Unvaccinated	Alive	2	1	2	2	1	Peripheral	GGO	8	NA	NA
190	No	No	No	No	No	No	No	No	No	Yes	No	No	No	No	No	No	No	No	Performed	Performed	Not_required	Not_required	88	F	223	0.0814	Without	Mild	Delta	Two or more doses	Alive	1	0	1	1	1	Peripheral	GGO	4	2xBNT162b2	3.3
191	No	No	No	No	No	No	No	No	No	Yes	No	No	No	No	No	No	Yes	No	Performed	Performed	Required	Not_required	48	M	4.2	22.3	With	Moderate_I	Delta	Unvaccinated	Alive	2	1	3	3	3	Peripheral	CON	12	NA	NA
192	No	No	No	No	No	No	No	No	No	Yes	No	No	No	No	No	No	Yes	No	Performed	Performed	Required	Not_required	43	M	0.4	0.0876	With	Moderate_I	Delta	Unvaccinated	Alive	0	0	3	0	1	Peripheral	CON	4	NA	NA
193	No	No	No	No	No	No	No	No	No	Yes	No	No	No	No	No	No	No	No	Performed	Performed	Not_required	Not_required	81	M	434	0.0742	Without	Mild	Delta	Two or more doses	Alive	0	0	0	0	0	None	None	0	2xBNT162b2	4.3
194	No	No	No	No	No	No	No	No	No	No	Yes	No	No	No	No	No	No	No	Performed	Performed	Required	Not_required	59	M	0.4	0.0904	With	Moderate_I	Delta	Unvaccinated	Alive	0	0	1	0	0	Peripheral	CPA	1	NA	NA
195	No	No	No	No	No	No	No	No	No	No	Yes	No	No	No	No	No	No	No	Performed	Performed	Not_required	Not_required	75	M	4.93	0.0859	Without	Mild	Delta	Unvaccinated	Alive	2	0	2	0	0	Peripheral	GGO	4	NA	NA
196	No	No	No	No	No	No	No	No	No	Yes	No	No	No	No	No	Yes	Yes	No	Performed	Performed	Required	Not_required	60	M	0.4	3.59	With	Moderate_II	Delta	Unvaccinated	Alive	2	1	3	3	4	Central	CPA	13	NA	NA
197	No	No	No	No	No	No	No	No	No	Yes	No	No	No	No	No	Yes	Yes	No	Performed	Performed	Required	Not_required	49	F	0.4	0.142	With	Moderate_II	Delta	Unvaccinated	Alive	2	1	3	2	3	Peripheral	CPA	11	NA	NA
198	No	No	No	No	No	No	No	No	No	Yes	No	No	No	No	No	Yes	Yes	No	Performed	Performed	Required	Not_required	17	M	0.4	0.131	With	Moderate_II	Delta	Unvaccinated	Alive	1	1	1	1	3	Peripheral_and_central	CON	7	NA	NA
199	No	No	No	No	No	No	No	No	No	Yes	No	No	No	No	No	Yes	Yes	Yes	Performed	Performed	Required	Not_required	40	M	0.4	0.198	With	Moderate_II	Delta	Unvaccinated	Alive	3	2	4	3	3	Peripheral_and_central	CPA	15	NA	NA
200	No	No	No	No	No	No	No	No	No	Yes	No	No	No	No	No	No	No	No	Performed	Performed	Required	Not_required	48	M	0.4	0.0863	With	Moderate_I	Delta	Unvaccinated	Alive	0	0	1	0	0	Peripheral	GGO	1	NA	NA
201	No	No	No	No	No	No	No	No	No	Yes	No	No	No	No	No	No	Yes	No	Performed	Performed	Required	Not_required	45	M	0.4	0.0843	With	Moderate_I	Delta	Unvaccinated	Alive	0	0	1	0	1	Peripheral	GGO	2	NA	NA
202	No	No	No	No	No	No	No	No	No	No	No	No	No	No	No	No	Yes	No	Performed	Performed	Required	Not_required	49	M	0.4	0.0803	With	Moderate_II	Delta	Unvaccinated	Alive	2	2	3	3	4	Peripheral_and_central	CPA	14	NA	NA
203	No	No	No	No	No	No	No	No	No	No	No	No	No	No	No	No	No	No	Performed	Performed	Not_required	Not_required	23	M	0.4	0.0834	Without	Mild	Delta	Unvaccinated	Alive	0	0	0	0	0	None	None	0	NA	NA
204	No	No	No	No	No	No	No	No	No	No	No	No	No	No	No	No	No	No	Performed	Performed	Not_required	Not_required	33	M	0.4	0.0794	Without	Mild	Delta	Unvaccinated	Alive	0	0	0	0	0	None	None	0	NA	NA
205	No	No	No	No	No	No	No	No	No	Yes	No	No	No	No	No	No	No	No	Performed	Performed	Not_required	Not_required	35	F	0.4	0.0824	Without	Mild	Delta	Unvaccinated	Alive	0	0	0	0	0	None	None	0	NA	NA
206	No	No	No	No	No	No	No	No	No	Yes	No	No	No	No	No	No	Yes	No	Performed	Performed	Required	Not_required	91	F	0.4	0.0805	With	Severe	Alpha	Unvaccinated	Dead	3	2	4	1	4	Central	CPA	14	NA	NA
207	No	No	No	No	No	No	No	No	No	Yes	No	No	No	No	No	No	Yes	No	Performed	Performed	Required	Not_required	21	M	0.44	0.77	With	Moderate_II	Delta	Unvaccinated	Alive	2	1	3	3	4	Central	CPA	13	NA	NA
208	No	No	No	No	No	No	No	No	No	Yes	No	No	No	No	No	No	Yes	No	Performed	Performed	Required	Not_required	44	M	8.29	14.7	With	Moderate_II	Delta	Unvaccinated	Alive	2	1	3	2	3	Peripheral	GGO	11	NA	NA
209	No	No	No	No	No	No	No	No	No	Yes	No	No	No	No	No	No	Yes	No	Performed	Performed	Required	Not_required	53	M	0.4	0.107	With	Moderate_II	Delta	Unvaccinated	Alive	3	2	3	2	2	Peripheral	GGO	12	NA	NA
210	No	No	No	No	No	No	No	No	No	Yes	No	No	No	No	No	Yes	Yes	No	Performed	Performed	Required	Not_required	38	M	0.4	0.0819	With	Severe	Delta	Unvaccinated	Alive	2	0	2	2	5	Peripheral_and_central	CON	11	NA	NA
211	No	No	No	No	No	No	No	No	No	Yes	No	No	No	No	No	No	No	No	Performed	Performed	Required	Not_required	52	M	0.4	0.0819	With	Moderate_I	Delta	Unvaccinated	Alive	1	2	0	0	0	Peripheral_and_central	CON	3	NA	NA
212	No	No	No	No	No	No	No	No	No	No	Yes	No	No	No	No	No	No	No	Performed	Performed	Not_required	Not_required	78	M	341	0.0748	Without	Mild	Delta	Two or more doses	Alive	0	0	0	0	0	None	None	0	2xBNT162b2	4.9
213	No	No	No	No	No	No	No	No	No	No	Yes	No	No	No	No	No	No	No	Performed	Performed	Not_required	Not_required	57	F	0.4	0.0785	Without	Mild	Delta	Unvaccinated	Alive	0	0	0	0	0	None	None	0	NA	NA
214	No	No	No	No	No	No	No	No	No	No	No	No	No	No	No	No	Yes	No	Performed	Performed	Required	Not_required	56	M	0.4	0.0826	With	Moderate_I	Delta	Unvaccinated	Alive	2	1	2	2	3	Peripheral_and_central	GGO	10	NA	NA
215	No	No	No	No	No	No	No	No	No	No	No	No	No	No	No	No	No	No	Performed	Performed	Not_required	Not_required	48	F	0.4	0.0834	Without	Mild	Delta	Unvaccinated	Alive	0	0	0	0	0	None	None	0	NA	NA
216	No	No	No	No	No	No	No	No	No	Yes	Yes	No	No	No	No	No	No	No	Performed	Performed	Required	Not_required	54	M	0.4	0.0867	With	Moderate_I	Delta	Unvaccinated	Alive	0	0	2	0	2	Peripheral	GGO	4	NA	NA
217	No	No	No	No	No	No	No	No	No	Yes	No	No	No	No	No	No	Yes	No	Performed	Performed	Required	Not_required	48	F	0.4	0.0777	With	Moderate_I	Delta	Unvaccinated	Alive	2	4	3	0	3	Central	CPA	12	NA	NA
218	No	No	No	No	No	No	No	No	No	Yes	Yes	No	No	No	No	Yes	Yes	Yes	Performed	Performed	Required	Not_required	43	F	0.4	0.0763	With	Moderate_II	Alpha	Unvaccinated	Alive	3	0	3	3	4	Peripheral_and_central	CON	13	NA	NA
219	No	No	No	No	No	No	No	No	No	Yes	No	No	No	No	No	No	Yes	No	Performed	Performed	Required	Not_required	88	M	60.9	0.0727	With	Moderate_II	Delta	Two or more doses	Alive	3	0	1	1	0	Peripheral_and_central	CON	5	Unknown	Unknown
220	No	No	No	No	No	No	No	No	No	No	Yes	No	No	No	No	No	No	No	Performed	Performed	Not_required	Not_required	93	M	0.4	0.0716	Without	Mild	Delta	Unvaccinated	Alive	0	0	0	0	0	None	None	0	NA	NA
221	No	No	No	No	No	No	No	No	No	No	Yes	No	No	No	No	No	No	No	Performed	Performed	Required	Not_required	81	M	64.6	0.137	With	Moderate_I	Delta	Two or more doses	Alive	1	2	2	0	1	Peripheral	GGO	6	2xBNT162b2	10.6
222	No	No	No	No	No	No	No	No	No	Yes	No	No	No	No	No	No	No	No	Performed	Performed	Required	Not_required	91	M	176	0.0705	With	Moderate_II	Delta	Two or more doses	Alive	3	2	1	1	4	Peripheral_and_central	GGO	11	2xBNT162b2	10.7
223	No	No	No	No	No	No	No	No	No	No	Yes	No	No	No	No	No	No	No	Performed	Performed	Not_required	Not_required	71	M	193	0.0755	Without	Mild	Delta	Two or more doses	Alive	0	0	0	0	0	None	None	0	2xBNT162b2	4.7
224	No	No	No	No	No	No	No	No	No	No	Yes	No	No	No	No	No	No	No	Performed	Performed	Not_required	Not_required	59	M	0.4	0.0691	Without	Mild	Delta	Unvaccinated	Alive	0	0	0	0	0	None	None	0	NA	NA
225	No	No	No	No	No	No	No	No	No	No	No	No	No	No	No	No	No	No	Performed	Performed	Not_required	Not_required	34	M	0.4	0.0718	Without	Mild	Delta	Unvaccinated	Alive	0	0	0	0	0	None	None	0	NA	NA
226	No	No	No	No	No	No	No	No	No	Yes	No	No	No	No	No	No	No	No	Performed	Performed	Required	Not_required	39	M	0.4	0.0706	Without	Moderate_I	Delta	Unvaccinated	Alive	0	0	1	0	1	Peripheral	GGO	2	NA	NA
227	No	No	No	No	No	No	No	No	No	Yes	No	No	No	No	No	No	No	No	Performed	Performed	Required	Not_required	22	M	0.4	0.0784	With	Moderate_I	Delta	Unvaccinated	Alive	0	0	0	0	1	Peripheral_and_central	GGO	1	NA	NA
228	No	No	No	No	No	No	No	No	No	No	Yes	No	No	No	No	No	No	No	Performed	Performed	Not_required	Not_required	93	M	249	0.0965	Without	Mild	Delta	Two or more doses	Alive	0	0	1	0	1	Peripheral	GGO	2	2xBNT162b2	6.3
229	No	No	No	No	No	No	No	No	No	No	No	No	No	No	No	No	Yes	No	Performed	Performed	Not_required	Not_required	40	F	0.4	0.0711	Without	Mild	Delta	Unvaccinated	Alive	0	0	0	0	0	None	None	0	NA	NA
230	No	No	No	No	No	No	No	No	No	No	No	No	No	No	No	No	Yes	No	Performed	Performed	Required	Not_required	45	F	0.4	0.0742	With	Moderate_I	Delta	Unvaccinated	Alive	1	0	2	3	3	Peripheral	CPA	9	NA	NA
231	No	No	No	No	No	No	No	No	No	No	Yes	No	No	No	No	No	No	No	Performed	Performed	Not_required	Not_required	59	F	248	0.0708	Without	Mild	Delta	Two or more doses	Alive	0	0	1	0	0	Peripheral	GGO	1	2xBNT162b2	1.6
232	No	No	No	No	No	No	No	No	No	Yes	No	No	No	No	No	Yes	Yes	No	Performed	Performed	Required	Not_required	59	F	0.605	0.321	With	Moderate_II	Delta	Unvaccinated	Alive	3	3	3	3	3	Peripheral	GGO	15	NA	NA
233	No	No	No	No	No	No	No	No	No	Yes	No	No	No	No	No	No	Yes	No	Performed	Performed	Required	Not_required	56	M	13.7	0.0734	With	Moderate_I	Delta	Unvaccinated	Alive	3	1	3	2	3	Peripheral_and_central	GGO	12	NA	NA
234	No	No	No	No	No	No	No	No	No	No	No	No	No	No	No	No	No	No	Performed	Performed	Not_required	Not_required	36	F	NA	NA	Without	Mild	Delta	Two or more doses	Alive	0	0	0	0	0	None	None	0	2xmRNA-1273	4.7
235	No	No	No	No	No	No	No	No	No	No	No	No	No	No	No	No	No	No	Performed	Performed	Not_required	Not_required	13	F	NA	0.0696	With	Mild	Delta	Unvaccinated	Alive	0	0	0	0	0	None	None	0	NA	NA
236	No	No	No	No	No	No	No	No	No	Yes	No	No	No	No	No	No	Yes	No	Performed	Performed	Required	Not_required	89	F	0.4	0.189	With	Moderate_II	Delta	Unvaccinated	Alive	3	1	3	2	2	Central	CON	11	NA	NA
237	No	No	No	No	No	No	No	No	No	No	No	No	No	No	No	No	Yes	No	Performed	Performed	Required	Not_required	63	M	11.3	15.1	With	Moderate_II	Delta	Unvaccinated	Alive	4	2	3	3	3	Peripheral_and_central	CON	15	NA	NA
238	No	No	No	No	No	No	No	No	No	No	No	No	No	No	No	No	No	No	Performed	Performed	Not_required	Not_required	38	F	0.4	2.76	Without	Mild	Delta	Unvaccinated	Alive	0	0	0	0	0	None	None	0	NA	NA
239	No	No	No	No	No	No	No	No	No	No	No	No	No	No	No	No	Yes	No	Performed	Performed	Not_required	Not_required	24	F	0.4	0.073	Without	Mild	Delta	Unvaccinated	Alive	0	0	0	0	0	None	None	0	NA	NA
240	No	No	No	No	No	No	No	No	No	Yes	No	No	No	No	No	No	No	No	Performed	Performed	Not_required	Not_required	36	M	0.4	0.0747	Without	Mild	Delta	Unvaccinated	Alive	0	0	0	0	0	None	None	0	NA	NA
241	No	No	No	No	No	No	No	No	No	No	No	No	No	No	No	No	Yes	No	Performed	Performed	Required	Not_required	38	F	0.4	0.0913	With	Moderate_II	Delta	Unvaccinated	Alive	2	3	3	3	3	Peripheral_and_central	CPA	14	NA	NA
242	No	No	No	No	No	No	No	No	No	Yes	Yes	No	No	No	No	No	No	No	Performed	Performed	Not_required	Not_required	82	M	129	0.0735	Without	Mild	Delta	Two or more doses	Alive	0	0	0	0	0	None	None	0	2xBNT162b2	20.9
243	No	No	No	No	No	No	No	No	No	Yes	No	No	No	No	No	No	No	No	Performed	Performed	Not_required	Not_required	32	M	275	0.0714	Without	Mild	Delta	Two or more doses	Alive	0	0	0	0	0	None	None	0	2xBNT162b2	24
244	No	No	No	No	No	No	No	No	No	No	No	No	No	No	No	No	No	No	Performed	Performed	Not_required	Not_required	28	M	0.4	0.069	Without	Mild	Delta	Unvaccinated	Alive	0	0	0	0	0	None	None	0	NA	NA
245	No	No	No	No	No	No	No	No	No	Yes	No	No	No	No	No	Yes	Yes	Yes	Performed	Performed	Required	Not_required	65	M	0.475	0.418	With	Moderate_II	Delta	Unvaccinated	Alive	3	3	3	3	4	Peripheral_and_central	GGO	16	NA	NA
246	No	No	No	No	No	No	No	No	No	No	Yes	No	No	No	No	No	No	No	Performed	Performed	Not_required	Not_required	98	F	69300	0.279	Without	Mild	Delta	Two or more doses	Alive	0	0	0	0	0	None	None	0	2xBNT162b2	12.6
247	No	No	No	No	No	No	No	No	No	Yes	No	No	No	No	No	No	Yes	No	Performed	Performed	Required	Not_required	39	F	0.4	0.077	With	Moderate_I	Delta	Unvaccinated	Alive	1	1	2	0	2	Peripheral	CON	6	NA	NA
248	No	No	No	No	No	No	No	No	No	No	No	No	No	No	No	No	No	No	Performed	Performed	Not_required	Not_required	23	M	0.4	0.0754	Without	Mild	Delta	Unvaccinated	Alive	0	0	0	0	0	None	None	0	NA	NA
249	No	No	No	No	No	No	No	No	No	No	No	No	No	No	No	No	Yes	No	Performed	Performed	Required	Not_required	37	M	0.4	0.173	With	Moderate_I	Delta	Unvaccinated	Alive	3	3	3	3	3	Peripheral_and_central	CON	15	NA	NA
250	No	No	No	No	No	No	No	No	No	No	Yes	No	No	No	No	No	No	No	Performed	Performed	Required	Not_required	12	M	0.4	0.0633	With	Moderate_I	Delta	Unvaccinated	Alive	0	0	0	0	2	Peripheral_and_central	CON	2	NA	NA
251	No	No	No	No	No	No	No	No	No	Yes	No	No	No	No	No	No	Yes	No	Performed	Performed	Required	Not_required	84	F	0.4	0.162	With	Moderate_II	Delta	Unvaccinated	Alive	1	1	3	2	3	Peripheral	CPA	10	NA	NA
252	No	No	No	No	No	No	No	No	No	No	No	No	No	No	No	No	No	No	Performed	Performed	Not_required	Not_required	76	F	3157	0.165	Without	Mild	Delta	Two or more doses	Alive	0	0	0	0	0	None	None	0	2xBNT162b2	6.1
253	No	No	No	No	No	No	No	No	No	Yes	No	No	No	No	No	Yes	No	Yes	Performed	Performed	Required	Not_required	47	M	78.1	110	With	Moderate_II	Delta	Unvaccinated	Alive	3	2	4	4	5	Central	CPA	18	NA	NA
254	No	No	No	No	No	No	No	No	No	Yes	No	No	No	No	No	Yes	Yes	No	Performed	Performed	Required	Not_required	44	M	0.4	0.0756	With	Moderate_II	Delta	Unvaccinated	Alive	3	2	3	3	3	Central	GGO	14	NA	NA
255	No	No	No	No	No	No	No	No	No	Yes	No	No	No	No	No	Yes	No	No	Performed	Performed	Required	Not_required	59	M	0.4	0.208	With	Moderate_II	Delta	Unvaccinated	Alive	3	2	4	2	3	Central	CPA	14	NA	NA
256	No	No	No	No	No	No	No	No	No	Yes	No	No	No	No	No	No	No	No	Performed	Performed	Not_required	Not_required	71	F	1537	0.0778	Without	Mild	Delta	Two or more doses	Alive	0	0	0	0	0	None	None	0	2xBNT162b2	21.9
257	No	No	No	No	No	No	No	No	No	Yes	No	No	No	No	No	No	No	No	Performed	Performed	Not_required	Not_required	48	F	1440	0.0704	Without	Mild	BA.1.1	Two or more doses	Alive	0	0	0	0	0	None	None	0	2xBNT162b2	16
258	No	No	No	No	No	No	No	No	No	No	No	No	No	No	No	No	No	No	Performed	Performed	Not_required	Not_required	47	F	803	0.0631	Without	Mild	BA.1.1	Two or more doses	Alive	0	0	0	0	0	None	None	0	2xBNT162b2	8.1
259	No	No	No	No	No	No	No	No	No	No	No	No	No	No	No	No	No	No	Performed	Performed	Not_required	Not_required	23	F	6799	0.0663	Without	Mild	BA.1.1	Two or more doses	Alive	0	0	0	0	0	None	None	0	2xBNT162b2	8.3
260	No	No	No	No	No	Yes	No	No	No	Yes	No	No	No	No	No	No	No	No	Performed	Performed	Not_required	Not_required	80	F	87.2	0.0699	Without	Mild	BA.1.1	Two or more doses	Alive	0	0	0	0	0	None	None	0	2xBNT162b2	26
261	No	No	No	No	No	No	No	No	No	Yes	No	No	No	No	No	No	No	No	Performed	Performed	Not_required	Not_required	77	F	0.4	0.0832	Without	Mild	BA.1.1	Two or more doses	Alive	0	0	0	0	0	None	None	0	2xBNT162b2	31
262	No	No	No	No	No	No	No	No	No	No	No	No	No	No	No	No	No	No	Performed	Performed	Not_required	Not_required	49	M	2749	0.0707	Without	Mild	BA.1.1	Two or more doses	Alive	0	0	0	0	0	None	None	0	2xmRNA-1273	21.9
263	No	No	No	No	No	No	No	No	No	No	No	No	No	No	No	No	No	No	Performed	Performed	Not_required	Not_required	42	F	1126	0.084	Without	Mild	BA.1.1	Two or more doses	Alive	0	0	0	0	0	None	None	0	2xBNT162b2	16.3
264	No	No	No	No	No	No	No	No	No	No	No	No	No	No	No	No	No	No	Performed	Performed	Not_required	Not_required	34	M	0.4	0.189	Without	Mild	BA.1.1	Unvaccinated	Alive	0	0	0	0	0	None	None	0	NA	NA
265	No	No	No	No	No	No	No	No	No	No	No	No	No	No	No	No	No	No	Performed	Performed	Not_required	Not_required	20	M	250	0.0674	Without	Mild	BA.1.1	Two or more doses	Alive	0	0	0	0	0	None	None	0	2xmRNA-1273	15
266	No	No	No	No	No	No	No	No	No	No	No	No	No	No	No	No	No	No	Performed	Performed	Not_required	Not_required	38	F	440	0.0678	Without	Mild	BA.1.1	Two or more doses	Alive	0	0	0	0	0	None	None	0	2xBNT162b2	17.9
267	No	No	No	No	No	No	No	No	No	No	No	No	No	No	No	No	No	No	Performed	Performed	Not_required	Not_required	59	M	810	0.0667	Without	Mild	BA.1.1	Two or more doses	Alive	0	0	0	0	0	None	None	0	2xBNT162b2	18.1
268	No	No	No	No	No	Yes	Yes	No	No	No	No	No	No	Yes	No	No	No	No	Performed	Performed	Not_required	Not_required	61	F	250	0.0648	Without	Mild	BA.1.1	Two or more doses	Alive	0	0	0	0	0	None	None	0	2xBNT162b2	8.7
269	No	No	No	No	No	No	No	No	No	Yes	No	No	No	No	No	No	Yes	No	Performed	Performed	Required	Not_required	92	M	80.2	0.103	With	Moderate_II	BA.1.1	Two or more doses	Alive	3	1	3	0	0	Peripheral_and_central	CON	7	Unknown	Unknown
270	No	No	No	No	No	No	Yes	No	No	No	No	No	No	Yes	No	No	No	No	Performed	Performed	Not_required	Not_required	55	M	219	0.0702	Without	Mild	BA.1.1	Two or more doses	Alive	1	0	0	0	0	Peripheral	GGO	1	Unknown	22
271	No	No	No	No	No	No	No	No	No	Yes	No	No	No	No	No	No	No	No	Performed	Performed	Required	Not_required	78	M	122	0.0658	Without	Mild	BA.1.1	Two or more doses	Alive	0	0	1	0	0	Peripheral	GGO	1	2xBNT162b2	25.9
272	No	No	No	No	No	Yes	No	No	No	No	No	No	No	Yes	No	No	No	No	Performed	Performed	Not_required	Not_required	82	F	250	0.0678	Without	Mild	Delta	Two or more doses	Alive	0	0	0	0	0	None	None	0	2xBNT162b2	26.7
273	No	No	No	No	No	No	No	No	No	Yes	No	No	No	No	No	No	No	No	Performed	Performed	Not_required	Not_required	100	F	113	0.0687	Without	Mild	BA.1.1	Unvaccinated	Alive	0	0	0	0	0	None	None	0	NA	NA
274	No	No	No	No	No	No	No	No	No	Yes	No	No	No	No	No	No	No	No	Performed	Performed	Not_required	Not_required	97	F	124	0.0747	Without	Mild	BA.1.1	Two or more doses	Dead_other_reason	0	0	0	0	0	None	None	0	2xBNT162b2	19.7
275	No	No	No	No	No	No	No	No	No	Yes	No	No	No	No	No	No	No	No	Performed	Performed	Required	Not_required	84	F	6.86	0.0717	Without	Moderate_II	BA.1.1	Two or more doses	Dead	5	5	3	4	0	Central	CON	17	2xBNT162b2	23.9
276	No	No	No	No	No	No	No	No	No	No	No	No	No	No	No	No	No	No	Performed	Performed	Not_required	Not_required	96	F	22.7	0.0679	Without	Mild	BA.1.1	Two or more doses	Alive	2	0	0	0	1	Peripheral_and_central	GGO	3	2xBNT162b2	25.6
277	No	No	No	No	No	No	No	No	Yes	Yes	No	No	No	No	No	No	No	No	Performed	Performed	Not_required	Not_required	95	M	111	0.0753	Without	Mild	BA.1.1	Two or more doses	Alive	1	2	3	1	4	Peripheral	CON	11	Unknown	Unknown
278	No	No	No	No	No	No	No	No	No	No	No	Yes	No	No	No	No	No	No	Performed	Performed	Not_required	Not_required	81	M	0.642	2.02	Without	Mild	BA.1.1	Unvaccinated	Alive	1	2	2	2	2	Peripheral	GGO	9	NA	NA
279	No	No	No	No	No	Yes	No	No	No	Yes	No	No	No	No	No	No	No	No	Performed	Performed	Not_required	Not_required	94	F	96.1	0.065	Without	Mild	BA.1.1	Two or more doses	Alive	1	2	2	1	2	Peripheral_and_central	GGO	8	2xBNT162b2	32
280	No	No	No	No	No	No	No	No	No	Yes	No	No	No	No	No	No	No	No	Performed	Performed	Required	Not_required	69	F	99.1	0.0688	Without	Moderate_I	BA.1.1	Two or more doses	Alive	0	1	1	0	2	Peripheral_and_central	GGO	4	2xBNT162b2	31.6
281	No	No	No	No	No	No	No	No	No	No	No	No	No	Yes	No	No	No	No	Performed	Performed	Not_required	Not_required	80	F	17.2	0.0659	Without	Mild	Delta	Two or more doses	Alive	0	0	0	0	0	None	None	0	2xBNT162b2	32
282	No	No	No	No	No	No	No	No	No	No	No	No	No	No	No	No	No	No	Performed	Performed	Not_required	Not_required	66	F	142	0.0613	Without	Mild	BA.1.1	Two or more doses	Alive	0	0	0	0	0	None	None	0	2xBNT162b2	32
283	Yes	No	No	No	No	No	No	No	No	No	No	Yes	No	No	No	No	No	No	Performed	Performed	Not_required	Not_required	47	M	156	0.0716	Without	Mild	BA.1.1	Unvaccinated	Alive	0	0	0	0	0	None	None	0	NA	NA
284	No	No	No	No	No	Yes	No	Yes	No	Yes	No	No	No	No	No	No	Yes	No	Performed	Performed	Required	Not_required	77	M	754	0.0768	With	Moderate_I	BA.1.1	Two or more doses	Alive	1	1	2	2	3	Peripheral	GGO	9	2xBNT162b2	28.4
285	No	No	No	No	No	No	Yes	No	Yes	Yes	No	No	No	No	No	No	No	No	Performed	Performed	Not_required	Not_required	93	F	10.8	0.0697	Without	Mild	BA.1.1	Two or more doses	Alive	0	0	2	0	1	Peripheral	CON	3	Unknown	Unknown
286	No	Yes	No	No	No	No	Yes	No	No	No	No	Yes	No	No	No	No	No	No	Performed	Performed	Not_required	Not_required	67	M	0.4	0.0841	Without	Mild	BA.1.1	Unvaccinated	Alive	0	2	0	0	0	Peripheral_and_central	CON	2	NA	NA
287	No	No	No	No	No	No	Yes	Yes	No	Yes	No	No	No	No	No	No	No	No	Performed	Performed	Not_required	Not_required	92	M	54.8	0.0666	Without	Mild	BA.1.1	Two or more doses	Alive	0	1	1	0	1	Peripheral	GGO	3	Unknown	Unknown
288	No	No	No	No	No	No	No	No	No	Yes	No	No	No	No	No	No	No	No	Performed	Performed	Not_required	Not_required	98	F	32.1	0.0728	Without	Mild	BA.1.1	Two or more doses	Alive	0	0	0	0	0	None	None	0	2xBNT162b2	29.1
289	No	No	No	No	No	No	No	No	No	No	No	No	No	No	No	No	No	No	Performed	Performed	Not_required	Not_required	71	M	2692	0.0658	Without	Mild	BA.1.1	Two or more doses	Alive	0	0	0	0	0	None	None	0	2xBNT162b2	25.4
290	No	No	No	No	No	No	No	No	No	No	No	No	No	No	No	No	No	No	Performed	Performed	Not_required	Not_required	70	F	14400	0.0748	Without	Mild	BA.1.1	Two or more doses	Alive	0	0	0	0	0	None	None	0	2xBNT162b2	25.4
291	No	No	No	No	No	No	No	No	No	No	No	No	No	No	No	No	No	No	Performed	Performed	Not_required	Not_required	57	M	739	0.0662	Without	Mild	BA.1.1	Two or more doses	Alive	0	0	0	0	0	None	None	0	2xBNT162b2	17.4
292	No	No	No	No	No	No	No	No	No	Yes	No	No	No	No	No	No	No	No	Performed	Performed	Not_required	Not_required	88	F	63.8	0.073	Without	Mild	BA.1.1	Two or more doses	Alive	0	0	2	1	2	Peripheral_and_central	CON	5	Unknown	Unknown
293	No	No	Yes	No	No	No	No	No	No	Yes	No	No	No	No	No	Yes	No	No	Performed	Performed	Required	Not_required	73	F	NA	NA	Without	Moderate_II	BA.1.1	Two or more doses	Alive	5	5	5	5	5	Central	GGO	25	Unknown	Unknown
294	No	No	No	No	No	Yes	No	No	No	No	No	No	No	Yes	No	No	No	No	Performed	Performed	Not_required	Not_required	47	M	549	0.066	Without	Mild	BA.1.1	Two or more doses	Alive	0	0	0	0	0	None	None	0	2xBNT162b2	21.9
295	No	No	No	No	No	No	No	No	Yes	No	No	No	No	Yes	No	No	Yes	No	Performed	Performed	Required	Not_required	90	F	77.2	0.0679	Without	Moderate_II	BA.1.1	Two or more doses	Alive	0	0	0	0	0	None	None	0	Unknown	Unknown
296	No	No	No	No	No	No	Yes	No	No	Yes	No	No	No	No	No	No	Yes	No	Performed	Performed	Required	Not_required	92	F	27.8	0.0678	With	Moderate_II	BA.1.1	Two or more doses	Alive	1	0	0	1	2	Peripheral	CON	4	2xBNT162b2	31.1
297	No	No	No	No	Yes	No	Yes	No	No	Yes	No	No	No	No	No	No	Yes	No	Performed	Performed	Required	Not_required	67	M	969	0.0717	With	Moderate_I	BA.1.1	Two or more doses	Alive	0	1	2	0	2	Peripheral	CON	5	2xBNT162b2	26.9
298	No	No	No	No	No	No	No	No	No	No	No	No	No	Yes	No	No	No	No	Performed	Performed	Not_required	Not_required	94	F	50.1	0.072	Without	Mild	BA.1.1	Two or more doses	Alive	0	0	1	0	0	Peripheral_and_central	GGO	1	Unknown	Unknown
299	No	No	No	No	No	No	No	No	No	Yes	No	No	No	No	No	No	No	No	Performed	Performed	Not_required	Not_required	85	M	84.2	0.0691	Without	Mild	BA.1.1	Two or more doses	Alive	0	0	0	0	0	None	None	0	2xBNT162b2	39.7
300	No	No	No	No	No	No	No	No	No	No	No	No	No	Yes	No	No	No	No	Performed	Performed	Not_required	Not_required	71	F	238	0.0838	Without	Mild	BA.1.1	Two or more doses	Alive	0	0	0	0	0	None	None	0	2xBNT162b2	28.1
301	No	No	No	No	No	No	No	No	No	No	No	No	No	No	No	No	No	No	Performed	Performed	Not_required	Not_required	36	F	3817	0.069	Without	Mild	BA.1.1	Two or more doses	Alive	0	0	0	0	0	None	None	0	Unknown	11.1
302	No	No	Yes	No	No	No	No	No	No	No	No	Yes	No	No	No	No	No	No	Performed	Performed	Not_required	Not_required	95	M	5.82	0.0717	Without	Mild	BA.1.1	Two or more doses	Alive	0	0	0	0	0	None	None	0	2xBNT162b2	27.1
303	No	No	No	No	No	No	No	No	No	No	No	No	No	No	No	No	No	No	Performed	Performed	Not_required	Not_required	54	M	9810	0.076	Without	Mild	BA.1.1	Two or more doses	Alive	0	0	0	0	0	None	None	0	2xBNT162b2	15
304	No	No	No	No	No	No	No	No	No	No	No	No	No	No	No	No	No	No	Performed	Performed	Not_required	Not_required	30	F	482	0.0698	Without	Mild	BA.1.1	Two or more doses	Alive	0	0	1	1	0	Peripheral_and_central	GGO	2	Unknown	Unknown
305	No	No	No	No	No	No	No	No	No	No	No	No	No	No	No	No	No	No	Performed	Performed	Not_required	Not_required	31	M	0.4	0.0811	Without	Mild	BA.1.1	Unvaccinated	Alive	1	0	0	0	0	Peripheral	GGO	1	NA	NA
306	No	No	No	No	No	No	No	No	No	No	No	No	No	No	No	No	No	No	Performed	Performed	Not_required	Not_required	16	M	250	0.128	Without	Mild	BA.1.1	Two or more doses	Alive	0	0	0	0	0	None	None	0	Unknown	10.7
307	No	No	No	No	No	No	No	No	No	Yes	No	No	No	No	No	No	No	No	Performed	Performed	Not_required	Not_required	71	M	167	0.099	Without	Mild	BA.1.1	Two or more doses	Alive	0	0	1	0	0	Peripheral	GGO	1	2xBNT162b2	37.7
308	No	No	No	No	No	No	No	No	No	No	No	No	No	Yes	No	No	No	No	Performed	Performed	Not_required	Not_required	65	F	250	0.0696	Without	Mild	BA.1.1	Two or more doses	Alive	0	0	0	0	0	None	None	0	2xBNT162b2	29.7
309	No	No	No	No	No	No	No	No	No	No	No	No	No	Yes	No	No	No	No	Performed	Performed	Not_required	Not_required	67	F	971	0.0696	Without	Mild	BA.1.1	Two or more doses	Alive	0	0	0	0	0	None	None	0	Unknown	28.4
310	No	No	No	No	No	No	No	No	No	No	No	No	No	Yes	No	No	No	No	Performed	Performed	Not_required	Not_required	82	M	905	0.0646	Without	Mild	BA.1.1	Two or more doses	Alive	0	0	0	0	0	None	None	0	Unknown	28.4
311	Yes	No	No	No	No	No	No	No	No	No	No	No	No	No	No	Yes	Yes	No	Performed	Performed	Required	Not_required	51	F	250	0.163	With	Moderate_II	BA.1.1	Two or more doses	Alive	2	2	3	2	1	Peripheral_and_central	GGO	10	2xBNT162b2	19.3
312	No	No	No	No	No	No	No	Yes	No	No	No	No	No	Yes	No	No	No	No	Performed	Performed	Not_required	Not_required	48	F	923	0.0728	Without	Mild	BA.1.1	Two or more doses	Alive	0	0	0	0	0	None	None	0	Unknown	11.1
313	No	No	No	No	No	No	No	No	No	No	No	No	No	Yes	No	No	Yes	No	Performed	Performed	Not_required	Not_required	89	F	164	0.075	Without	Mild	BA.1.1	Two or more doses	Alive	0	0	1	1	1	Peripheral	GGO	3	2xBNT162b2	33.7
314	No	No	No	No	No	No	Yes	No	No	No	No	No	No	Yes	No	No	No	No	Performed	Performed	Not_required	Not_required	75	F	416	0.0892	Without	Mild	BA.1.1	Two or more doses	Alive	0	0	0	1	1	Peripheral	GGO	2	2xBNT162b2	33.1
315	No	Yes	No	No	No	No	No	No	No	No	No	No	No	Yes	No	No	No	No	Performed	Performed	Not_required	Not_required	50	M	482	0.0732	Without	Mild	BA.1.1	Two or more doses	Alive	0	0	0	0	1	Peripheral	GGO	1	2xBNT162b2	34.3
316	No	No	No	No	No	No	Yes	No	No	No	No	No	No	Yes	No	No	No	No	Performed	Performed	Not_required	Not_required	92	F	129	0.0719	Without	Mild	BA.1.1	Two or more doses	Alive	1	0	0	0	1	Peripheral	CON	2	2xBNT162b2	34.9
317	No	No	No	No	No	No	No	No	No	No	No	No	No	Yes	No	No	No	No	Performed	Performed	Not_required	Not_required	42	F	179	0.0719	Without	Mild	BA.1.1	Two or more doses	Alive	0	0	0	0	0	None	None	0	2xBNT162b2	30.6
318	No	No	No	No	No	No	No	No	No	No	No	No	No	No	No	No	No	No	Performed	Performed	Not_required	Not_required	41	F	745	0.0725	Without	Mild	BA.1.1	Two or more doses	Alive	0	0	0	0	0	None	None	0	Unknown	20.9
319	Yes	No	No	No	No	No	No	No	No	No	No	No	No	Yes	No	No	No	No	Performed	Performed	Not_required	Not_required	61	M	297	0.0775	Without	Mild	BA.1.1	Two or more doses	Alive	0	0	0	0	0	None	None	0	Unknown	16.6
320	No	Yes	No	No	No	Yes	Yes	No	No	No	No	No	No	No	No	No	No	No	Performed	Performed	Not_required	Not_required	62	M	905	0.0742	Without	Mild	BA.1.1	Two or more doses	Alive	0	0	0	0	0	None	None	0	Unknown	20.9
321	No	No	No	No	No	No	Yes	No	No	No	No	No	No	Yes	No	No	No	No	Performed	Performed	Required	Not_required	95	F	106	0.0829	With	Moderate_I	BA.1.1	Two or more doses	Alive	0	0	1	1	2	Peripheral	GGO	4	Unknown	34
322	No	No	No	No	No	No	No	Yes	No	Yes	No	No	No	No	No	No	No	No	Performed	Performed	Not_required	Not_required	81	F	NA	0.0723	Without	Mild	BA.1.1	Two or more doses	Alive	0	0	0	0	0	None	None	0	2xBNT162b2	35.7
323	No	No	Yes	No	No	No	No	No	No	Yes	No	No	No	No	Yes	No	No	No	Performed	Performed	Required	Not_required	72	M	43417	0.648	With	Severe	BA.1.1	Two or more doses	Alive	5	5	5	5	5	Central	GGO	25	2xBNT162b2	28.4
324	No	No	No	No	No	Yes	No	No	No	No	No	No	No	Yes	No	No	No	No	Performed	Performed	Not_required	Not_required	68	M	120	0.0777	Without	Mild	BA.1.1	Two or more doses	Alive	0	0	2	0	0	Peripheral	GGO	2	Unknown	33.4
325	No	No	No	No	No	Yes	No	No	No	No	No	No	No	No	No	No	No	No	Performed	Performed	Not_required	Not_required	48	M	NA	NA	Without	Mild	BA.1.1	NA	Alive	0	0	0	0	0	None	None	0	NA	NA
326	No	No	No	No	No	No	Yes	Yes	No	Yes	No	No	No	No	No	No	No	No	Performed	Performed	Not_required	Not_required	52	F	1671	0.0779	Without	Mild	BA.1.1	Two or more doses	Alive	0	0	0	0	1	Peripheral	GGO	1	Unknown	13.1
327	Yes	No	No	No	No	No	Yes	No	No	No	No	No	No	Yes	No	No	Yes	No	Performed	Performed	Required	Not_required	72	M	2559	0.0802	With	Moderate_I	BA.1.1	Two or more doses	Alive	1	1	2	0	0	Peripheral_and_central	GGO	4	2xBNT162b2	25.6
328	No	No	No	No	Yes	No	Yes	No	No	No	No	No	No	Yes	No	No	No	No	Performed	Performed	Not_required	Not_required	73	M	155	0.07	Without	Mild	BA.1.1	Two or more doses	Alive	0	0	0	0	0	None	None	0	2xBNT162b2	30
329	No	No	No	No	No	No	No	Yes	No	Yes	No	No	No	No	No	No	No	No	Performed	Performed	Required	Not_required	90	F	44.7	0.0731	With	Moderate_II	BA.1.1	NA	Alive	0	2	3	1	3	Peripheral_and_central	CON	9	NA	NA
330	No	No	No	No	No	No	No	Yes	No	No	No	No	No	Yes	No	No	No	No	Performed	Performed	Not_required	Not_required	71	F	228	0.071	Without	Mild	BA.1.1	Two or more doses	Alive	0	0	0	0	0	None	None	0	Unknown	21.3
331	No	No	No	No	No	No	No	No	No	No	No	No	No	Yes	No	No	No	No	Performed	Performed	Not_required	Not_required	89	F	21.5	0.0772	Without	Mild	BA.1.1	Two or more doses	Alive	0	0	0	0	0	None	None	0	2xBNT162b2	20.6
332	No	No	No	No	No	No	No	No	No	Yes	No	No	No	Yes	No	No	Yes	No	Performed	Performed	Required	Not_required	47	F	1.14	0.0749	Without	Mild	BA.1.1	Two or more doses	Alive	0	0	0	0	1	Peripheral	GGO	1	2xBNT162b2	23.1
333	No	No	No	No	No	No	No	Yes	No	Yes	No	No	No	No	No	No	Yes	No	Performed	Performed	Not_required	Not_required	74	M	12510	0.0742	Without	Mild	BA.1.1	Two or more doses	Alive	0	0	0	0	0	None	None	0	3xBNT162b2	2.7
334	No	No	No	No	No	No	No	No	No	Yes	No	No	No	No	No	Yes	Yes	No	Performed	Performed	Required	Not_required	57	M	0.4	15.8	With	Moderate_II	BA.1.1	Unvaccinated	Alive	3	3	3	3	4	Peripheral	CPA	16	NA	NA
335	No	No	No	No	No	No	No	No	No	Yes	No	No	No	No	No	No	No	No	Performed	Performed	Required	Not_required	72	M	299	0.0764	Without	Mild	BA.1.1	Two or more doses	Alive	0	0	1	0	1	Peripheral	GGO	2	Unknown	29.6
336	No	No	No	No	No	No	No	No	No	Yes	No	No	No	No	No	No	No	No	Performed	Performed	Not_required	Not_required	86	M	124	0.075	Without	Mild	BA.1.1	Two or more doses	Alive	0	0	1	0	1	Peripheral	GGO	2	Unknown	30.3
337	No	No	No	No	No	No	No	No	Yes	Yes	No	No	No	No	No	No	No	No	Performed	Performed	Not_required	Not_required	89	M	326	0.0722	Without	Mild	BA.1.1	Two or more doses	Alive	0	0	0	0	0	None	None	0	2xBNT162b2	31.7
338	No	No	No	No	No	Yes	Yes	No	No	No	No	No	No	No	No	No	No	No	Performed	Performed	Not_required	Not_required	81	F	142	0.0783	Without	Mild	BA.1.1	Two or more doses	Alive	0	0	1	0	1	Peripheral	GGO	2	2xBNT162b2	30.3
339	No	No	No	No	No	No	Yes	No	No	Yes	No	No	No	No	No	No	No	No	Performed	Performed	Not_required	Not_required	91	F	8851	0.0775	Without	Mild	BA.1.1	Two or more doses	Alive	0	1	2	0	2	Peripheral	CON	5	2xBNT162b2	30.6
340	No	Yes	No	No	No	No	No	No	No	Yes	No	No	No	No	No	No	Yes	No	Performed	Performed	Required	Not_required	81	M	51.9	0.128	Without	Moderate_I	BA.2	Two or more doses	Alive	0	0	1	0	3	Peripheral	CON	4	2xBNT162b2	34.1
341	No	No	No	No	No	Yes	Yes	No	No	No	No	No	No	No	No	No	No	No	Performed	Performed	Not_required	Not_required	77	M	49372	0.279	Without	Mild	Delta	NA	Alive	0	0	0	0	2	Peripheral	GGO	2	NA	NA
342	No	No	No	No	No	No	No	No	No	No	No	Yes	No	No	No	No	No	No	Performed	Performed	Not_required	Not_required	52	M	0.4	0.156	Without	Mild	BA.1.1	Unvaccinated	Alive	0	0	1	0	1	Peripheral	GGO	2	NA	NA
343	No	No	No	No	No	No	No	No	No	No	No	Yes	No	No	No	No	No	No	Performed	Performed	Not_required	Not_required	88	F	0.4	0.0783	Without	Mild	BA.2	Unvaccinated	Alive	0	0	0	0	0	None	None	0	NA	NA
344	No	No	No	Yes	No	Yes	No	No	No	Yes	No	No	No	No	No	Yes	No	No	Performed	Performed	Required	Not_required	55	M	3.52	11.2	With	Moderate_II	BA.1.1	Unvaccinated	Alive	2	2	2	3	3	Peripheral_and_central	None	12	NA	NA
345	No	No	No	No	No	Yes	Yes	No	No	Yes	No	No	No	No	No	No	Yes	No	Performed	Performed	Required	Not_required	78	F	0.4	0.0769	With	Moderate_I	BA.1.1	Unvaccinated	Alive	2	1	2	2	3	Peripheral_and_central	None	10	NA	NA
346	Yes	No	No	No	No	No	No	No	No	No	No	No	No	No	No	No	No	No	Performed	Performed	Not_required	Not_required	43	F	0.4	0.0672	Without	Mild	BA.1.1	Unvaccinated	Alive	0	0	0	0	0	None	None	0	NA	NA
347	No	No	No	No	No	Yes	Yes	Yes	No	No	No	No	No	Yes	No	No	No	No	Performed	Performed	Not_required	Not_required	80	M	201	0.0745	Without	Mild	BA.1.1	Two or more doses	Alive	0	0	0	0	0	None	None	0	Unknown	Unknown
348	No	No	No	No	No	No	No	No	No	No	No	Yes	No	No	No	No	No	No	Performed	Performed	Not_required	Not_required	76	F	123	0.0806	Without	Mild	BA.1.1	Unvaccinated	Alive	0	0	0	0	0	None	None	0	NA	NA
349	No	No	No	No	No	No	No	No	No	No	No	No	No	Yes	No	No	No	No	Performed	Performed	Not_required	Not_required	45	F	233	0.072	Without	Mild	BA.1.1	Two or more doses	Alive	0	0	0	0	0	None	None	0	2xBNT162b2	21.3
350	No	No	No	No	No	No	No	No	No	Yes	No	No	No	No	No	No	No	No	Performed	Performed	Not_required	Not_required	101	F	14011	0.0688	Without	Mild	BA.1.1	Two or more doses	Alive	0	0	0	0	0	None	None	0	3xBNT162b2	3.4
351	No	No	No	No	No	No	No	No	No	Yes	No	No	No	No	No	No	No	No	Performed	Performed	Required	Not_required	90	M	73.1	0.0735	Without	Mild	BA.1.1	Two or more doses	Alive	0	0	1	0	1	Peripheral	GGO	2	2xBNT162b2	34.4
352	No	No	No	No	No	No	No	No	No	No	No	No	No	No	No	No	No	No	Performed	Performed	Not_required	Not_required	39	F	727	0.0707	Without	Mild	BA.1.1	Two or more doses	Alive	0	0	0	0	0	None	None	0	2xBNT162b2	21.9
353	No	No	No	No	No	No	Yes	No	No	Yes	No	No	No	No	No	No	Yes	No	Performed	Performed	Required	Not_required	82	M	1630	0.102	With	Moderate_I	BA.1.1	Two or more doses	Alive	2	1	1	2	1	Peripheral	CPA	7	2xBNT162b2	30.3
354	No	No	No	No	No	No	Yes	No	No	No	No	No	No	Yes	No	No	No	No	Performed	Performed	Not_required	Not_required	69	M	593	0.081	Without	Mild	BA.1.1	Two or more doses	Alive	0	0	0	0	0	None	None	0	Unknown	Unknown
355	No	No	No	No	No	No	No	No	No	Yes	No	No	No	No	No	No	No	No	Performed	Performed	Required	Not_required	86	F	168	0.0737	With	Moderate_II	BA.1.1	Two or more doses	Alive	0	0	0	2	0	Peripheral	CON	2	2xBNT162b2	Unknown
356	No	No	No	No	No	No	No	No	Yes	Yes	No	No	No	No	Yes	No	Yes	No	Performed	Performed	Required	Not_required	95	M	5910	0.0804	With	Moderate_II	BA.1.1	Two or more doses	Alive	3	2	4	3	2	Central	CPA	14	Unknown	Unknown
357	No	No	No	No	No	No	No	No	No	Yes	No	No	No	No	No	No	No	No	Performed	Performed	Not_required	Not_required	67	F	22624	0.072	Without	Mild	BA.1.1	Two or more doses	Alive	0	0	1	0	1	Peripheral	CON	2	2xBNT162b2	29
358	No	No	No	No	No	No	No	No	No	No	No	No	No	Yes	No	No	No	No	Performed	Performed	Not_required	Not_required	72	M	647	0.0727	Without	Mild	BA.1.1	Two or more doses	Alive	0	0	0	0	0	None	None	0	Unknown	22.3
359	No	No	No	No	No	No	Yes	No	No	Yes	No	No	No	No	No	No	Yes	No	Performed	Performed	Required	Not_required	88	M	0.4	0.218	With	Moderate_I	BA.1.1	Unvaccinated	Alive	0	2	2	0	1	Peripheral	GGO	5	NA	NA
360	No	No	No	No	No	No	No	No	No	Yes	No	No	No	No	No	No	No	No	Performed	Performed	Not_required	Not_required	54	F	10.2	0.0789	Without	Moderate_II	BA.1.1	Two or more doses	Alive	2	0	4	1	1	Central	CON	8	2xBNT162b2	31.1
361	No	No	No	No	No	No	No	Yes	No	Yes	No	No	No	No	No	No	No	No	Performed	Performed	Not_required	Not_required	61	M	305	0.0723	Without	Mild	BA.1.1	Two or more doses	Alive	0	0	0	0	0	None	None	0	2xBNT162b2	34
362	No	No	No	No	No	No	No	No	No	Yes	No	No	No	No	No	No	No	No	Performed	Performed	Required	Not_required	64	M	75.6	0.0901	Without	Mild	BA.1.1	Two or more doses	Dead_other_reason	0	2	3	0	3	Peripheral_and_central	CON	8	Unknown	Unknown
363	No	No	No	No	No	No	No	No	No	No	No	No	No	No	No	No	No	No	Performed	Performed	Not_required	Not_required	32	M	NA	NA	Without	Mild	BA.1.1	NA	Alive	0	0	0	0	0	None	None	0	NA	NA
364	No	No	No	No	No	No	No	No	No	Yes	No	No	No	No	No	No	No	No	Performed	Performed	Not_required	Not_required	44	F	38.5	0.0746	Without	Mild	BA.1.1	Two or more doses	Alive	0	0	0	0	0	None	None	0	Unknown	38.4
365	No	No	No	No	No	Yes	No	No	No	Yes	No	Yes	No	No	No	No	No	No	Performed	Performed	Required	Not_required	84	F	0.4	0.0722	Without	Mild	BA.1.1	Unvaccinated	Alive	0	0	2	0	5	Central	CON	7	NA	NA
366	No	No	No	No	No	No	No	No	No	Yes	No	No	No	No	No	No	No	No	Performed	Performed	Required	Not_required	84	F	100	0.258	Without	Moderate_I	BA.1.1	Two or more doses	Alive	0	0	2	0	2	Peripheral_and_central	GGO	4	Unknown	Unknown
367	No	No	No	No	No	No	No	No	No	Yes	No	No	No	No	Yes	Yes	Yes	No	Performed	Performed	Required	Not_required	71	M	354400	53.7	With	Moderate_II	BA.1.1	Two or more doses	Alive	4	4	4	4	5	Central	CPA	21	2xBNT162b2	31.4
368	No	No	No	No	No	No	No	No	No	Yes	No	No	No	Yes	No	No	No	No	Performed	Performed	Required	Not_required	65	M	247	0.0933	Without	Mild	BA.1.1	Two or more doses	Alive	0	0	0	1	2	Peripheral	GGO	3	Unknown	Unknown
369	No	No	No	No	No	Yes	Yes	No	No	Yes	No	No	No	No	No	No	Yes	No	Performed	Performed	Required	Not_required	74	M	0.4	13.2	With	Moderate_II	BA.1.1	Unvaccinated	Alive	2	2	4	2	5	Central	CPA	15	NA	NA
370	No	No	No	No	No	No	No	No	No	Yes	No	No	No	No	No	No	No	No	Performed	Performed	Not_required	Not_required	89	M	55.4	0.076	Without	Mild	BA.1.1	Two or more doses	Alive	1	0	2	1	4	Central	CON	8	Unknown	28.3
371	No	No	No	No	No	No	Yes	No	Yes	No	No	Yes	No	No	No	No	No	No	Performed	Performed	Not_required	Not_required	95	F	14.4	0.0715	Without	Mild	BA.1.1	Two or more doses	Alive	0	0	1	1	1	Peripheral	GGO	3	Unknown	Unknown
372	No	No	No	No	No	No	No	No	No	Yes	No	No	No	No	No	No	Yes	No	Performed	Performed	Required	Not_required	83	M	399	0.0707	With	Moderate_II	BA.1.1	Two or more doses	Alive	0	2	2	1	3	Peripheral_and_central	CON	8	Unknown	Unknown
373	No	No	No	No	No	No	Yes	No	No	No	No	No	No	No	No	No	Yes	No	Performed	Performed	Required	Not_required	74	F	4464	0.0871	With	Moderate_I	BA.1.1	Two or more doses	Alive	0	1	2	1	0	Peripheral	CPA	4	2xBNT162b2	27.4
374	No	Yes	No	No	No	No	Yes	No	No	No	No	No	No	Yes	No	No	No	No	Performed	Performed	Required	Not_required	78	M	NA	0.0723	Without	Moderate_I	BA.1.1	Two or more doses	Alive	1	1	1	1	0	Peripheral	CON	4	3xBNT162b2	1.3
375	No	No	No	No	No	No	Yes	No	No	Yes	No	No	No	No	No	No	Yes	No	Performed	Performed	Required	Not_required	83	M	NA	0.0718	With	Moderate_II	BA.1.1	Two or more doses	Alive	1	2	3	2	3	Peripheral	None	11	2xBNT162b2	27.4
376	No	No	No	No	No	Yes	Yes	No	No	Yes	No	No	No	No	No	No	Yes	No	Performed	Performed	Required	Not_required	80	F	10895	0.0757	With	Moderate_II	BA.1.1	Two or more doses	Alive	3	2	2	2	3	Peripheral	GGO	12	Unknown	Unknown
377	No	No	No	No	No	No	No	No	No	No	No	No	No	No	No	No	No	No	Performed	Performed	Required	Not_required	65	M	NA	0.0727	With	Severe	BA.1.1	Two or more doses	Dead	2	2	2	3	4	Peripheral_and_central	CON	13	Unknown	Unknown
378	No	No	No	No	No	Yes	No	No	Yes	No	No	Yes	No	No	No	No	No	No	Performed	Performed	Not_required	Not_required	94	F	9.69	0.0816	Without	Mild	BA.1.1	Two or more doses	Alive	0	1	1	0	1	Peripheral	GGO	3	Unknown	26.9
379	No	No	No	No	No	No	No	No	No	Yes	No	No	No	Yes	No	No	No	No	Performed	Performed	Not_required	Not_required	94	F	51	0.0748	Without	Mild	BA.1.1	Two or more doses	Alive	0	0	1	0	0	Peripheral	CON	1	2xBNT162b2	35.7
380	Yes	No	No	No	No	Yes	Yes	No	No	No	No	No	No	No	No	No	No	No	Performed	Performed	Not_required	Not_required	51	M	139	0.0774	Without	Mild	BA.1.1	Two or more doses	Alive	0	0	0	0	0	None	None	0	2xBNT162b2	18.3
381	No	No	No	No	No	No	Yes	Yes	No	Yes	No	No	No	No	No	No	No	No	Performed	Performed	Required	Not_required	89	M	21205	3.37	With	Moderate_I	BA.1.1	Two or more doses	Alive	0	0	2	0	1	Peripheral	CON	3	2xBNT162b2	29.6
382	No	No	No	No	No	No	No	No	No	Yes	No	No	No	No	No	No	No	No	Performed	Performed	Not_required	Not_required	61	M	1324	0.0726	With	Moderate_I	BA.1.1	Two or more doses	Alive	0	0	0	0	1	Peripheral	GGO	1	Unknown	22.7
383	No	No	No	No	No	No	No	Yes	No	No	No	No	No	No	No	No	No	No	Performed	Performed	Not_required	Not_required	34	F	627	0.0762	Without	Mild	BA.1.1	Two or more doses	Alive	0	0	0	0	0	None	None	0	2xBNT162b2	26
384	No	No	No	No	No	No	No	No	No	Yes	No	No	No	No	No	No	Yes	No	Performed	Performed	Required	Not_required	45	F	89.1	1.98	With	Moderate_I	BA.1.1	Unvaccinated	Alive	3	2	4	3	3	Peripheral_and_central	GGO	15	NA	NA
385	No	No	No	No	No	No	Yes	No	No	Yes	No	Yes	No	No	No	No	Yes	No	Performed	Performed	Required	Not_required	94	M	3.55	0.0789	Without	Moderate_I	BA.1.1	Two or more doses	Dead	2	1	1	0	0	Peripheral	GGO	4	2xBNT162b2	23.1
386	No	No	No	No	No	No	Yes	No	No	Yes	No	No	No	No	No	No	Yes	No	Performed	Performed	Required	Not_required	86	F	0.4	0.597	With	Moderate_I	BA.1.1	Unvaccinated	Alive	1	0	0	3	2	Peripheral	GGO	6	NA	NA
387	No	No	No	No	No	No	No	No	No	Yes	No	No	No	No	No	Yes	Yes	No	Performed	Performed	Required	Not_required	54	M	0.4	0.0971	With	Moderate_I	BA.1.1	Unvaccinated	Alive	3	3	3	2	2	Peripheral_and_central	GGO	13	NA	NA
388	No	No	No	No	No	No	Yes	No	No	Yes	No	No	No	No	No	Yes	No	No	Performed	Performed	Required	Not_required	85	M	36147	1.33	With	Moderate_II	BA.1.1	Two or more doses	Alive	2	2	3	5	5	Central	CPA	17	Unknown	Unknown
389	No	No	No	No	No	Yes	Yes	No	No	No	No	No	No	Yes	No	No	No	No	Performed	Performed	Not_required	Not_required	53	M	1051	0.0768	Without	Mild	BA.2	Two or more doses	Alive	1	0	0	0	0	Peripheral	GGO	1	2xmRNA-1273	Unknown
390	No	No	No	No	No	Yes	No	No	No	Yes	No	No	No	No	Yes	No	Yes	No	Performed	Performed	Required	Not_required	91	F	0.4	0.0986	With	Moderate_II	BA.1.1	Unvaccinated	Dead	3	3	5	2	4	Central	CPA	17	NA	NA
391	No	No	No	No	No	No	No	No	No	Yes	No	No	No	No	No	No	No	No	Performed	Performed	Required	Not_required	81	F	0.501	8.84	With	Moderate_I	BA.1.1	Unvaccinated	Alive	2	1	1	1	2	Peripheral	CON	7	NA	NA
392	No	Yes	No	No	No	No	No	No	No	Yes	No	No	No	No	No	No	No	No	Performed	Performed	Not_required	Not_required	72	M	0.4	0.0833	Without	Mild	BA.1.1	Unvaccinated	Alive	1	0	2	2	2	Peripheral	CON	7	NA	NA
393	No	No	No	No	No	No	No	Yes	No	Yes	No	No	No	No	No	No	No	No	Performed	Performed	Not_required	Not_required	78	M	7.99	0.0757	Without	Mild	BA.2	Two or more doses	Alive	0	0	1	1	0	Peripheral	GGO	2	2xBNT162b2	32.4
394	No	No	No	No	No	No	Yes	No	No	Yes	No	No	No	No	No	No	No	No	Performed	Performed	Not_required	Not_required	80	F	227	0.075	Without	Mild	BA.1.1	Two or more doses	Alive	0	0	0	0	0	None	None	0	2xBNT162b2	27.3
395	No	No	No	No	No	No	No	No	No	Yes	No	No	No	No	No	No	No	No	Performed	Performed	Required	Not_required	58	M	14.5	0.0784	Without	Moderate_II	BA.1.1	NA	Dead_other_reason	3	3	4	2	3	Central	CON	15	NA	NA
396	No	No	No	No	No	No	No	No	No	No	No	No	No	No	No	No	No	No	Performed	Performed	Not_required	Not_required	43	F	900	0.0778	Without	Mild	BA.1.1	Two or more doses	Alive	0	0	0	0	0	None	None	0	2xBNT162b2	15.9
397	No	Yes	No	No	No	No	Yes	No	No	Yes	No	No	No	No	Yes	No	Yes	No	Performed	Performed	Required	Not_required	85	M	520	0.0778	With	Moderate_II	BA.1.1	Two or more doses	Dead	3	0	2	2	3	Peripheral	CON	10	2xBNT162b2	Unknown
398	No	Yes	No	No	No	No	No	No	No	Yes	No	No	No	No	No	No	No	No	Performed	Performed	Not_required	Not_required	77	M	780	1.86	Without	Mild	BA.1.1	Two or more doses	Alive	0	0	0	0	0	None	None	0	2xBNT162b2	31.1
399	No	No	No	No	No	No	No	No	No	No	No	Yes	No	No	No	No	No	No	Performed	Performed	Not_required	Not_required	64	F	0.4	0.0867	Without	Mild	BA.1.1	Unvaccinated	Alive	0	1	0	0	0	Peripheral	CON	1	NA	NA
400	No	No	No	No	No	No	No	No	No	Yes	No	No	No	No	No	No	No	No	Performed	Performed	Required	Not_required	93	M	0.4	0.0781	With	Moderate_II	BA.1.1	Unvaccinated	Dead	2	2	3	0	2	Peripheral	CON	9	NA	NA
401	No	No	No	No	No	Yes	No	No	No	Yes	No	No	No	No	No	No	No	No	Performed	Performed	Required	Not_required	68	F	307430	109	With	Moderate_I	BA.1.1	Two or more doses	Alive	0	0	2	1	4	Peripheral_and_central	CON	7	2xBNT162b2	34.6
402	No	No	No	No	No	No	No	No	No	Yes	No	No	No	No	No	No	No	No	Performed	Performed	Required	Not_required	89	F	174	0.0776	Without	Mild	BA.1.1	Two or more doses	Alive	0	0	0	0	0	None	None	0	2xBNT162b2	32.9
403	No	No	No	No	No	No	No	No	No	Yes	No	No	No	No	Yes	No	No	No	Performed	Performed	Required	Required	68	M	0.4	0.0771	With	Severe	BA.1.1	Unvaccinated	Alive	4	4	5	4	5	Central	GGO	22	NA	NA
404	No	No	No	No	No	No	No	No	No	No	No	No	No	Yes	No	No	No	No	Performed	Performed	Not_required	Not_required	88	F	4479	0.0769	Without	Mild	BA.1.1	Two or more doses	Alive	0	0	0	0	0	None	None	0	3xBNT162b2	0.9
405	No	No	No	No	No	No	Yes	No	No	No	No	Yes	No	No	No	No	No	No	Performed	Performed	Required	Not_required	91	F	0.4	0.144	With	Moderate_I	BA.1.1	Unvaccinated	Alive	1	0	1	2	0	Peripheral_and_central	GGO	4	NA	NA
406	No	No	No	No	No	Yes	Yes	No	No	Yes	No	No	No	No	No	No	No	No	Performed	Performed	Required	Not_required	92	M	1142	0.0827	With	Moderate_II	BA.1.1	Two or more doses	Alive	2	2	3	2	3	Peripheral	GGO	12	Unknown	Unknown
407	No	No	No	No	No	No	No	No	No	Yes	No	No	No	No	No	No	Yes	No	Performed	Performed	Required	Not_required	94	F	603	0.0887	Without	Mild	BA.1.1	NA	Alive	1	1	0	0	2	Peripheral	GGO	4	NA	NA
408	No	No	No	No	No	No	No	Yes	No	No	No	No	No	Yes	No	No	No	No	Performed	Performed	Not_required	Not_required	62	F	620	0.0752	Without	Mild	BA.1.1	Two or more doses	Alive	0	0	0	0	0	None	None	0	Unknown	25.3
409	No	No	No	No	No	No	Yes	No	No	Yes	No	No	No	No	No	No	Yes	No	Performed	Performed	Required	Not_required	46	M	NA	0.103	With	Moderate_II	BA.1.1	Two or more doses	Alive	3	2	3	3	3	Peripheral_and_central	GGO	14	Unknown	20.3
410	No	No	No	No	No	No	No	No	No	No	No	No	No	No	No	No	No	No	Performed	Performed	Not_required	Not_required	90	F	38394	1.1	Without	Mild	BA.1.1	Two or more doses	Alive	0	0	0	0	0	None	None	0	2xBNT162b2	25.1
411	No	No	No	No	No	No	No	No	No	No	No	No	No	No	No	No	No	No	Performed	Performed	Not_required	Not_required	41	F	427	0.0791	Without	Mild	BA.2	Two or more doses	Alive	0	0	0	0	0	None	None	0	2xBNT162b2	25
412	Yes	No	No	No	No	No	No	No	No	Yes	No	No	No	No	No	No	No	No	Performed	Performed	Required	Not_required	8	F	NA	NA	Without	Moderate_II	BA.2	Unvaccinated	Alive	0	0	0	0	0	None	None	0	NA	NA
413	No	No	No	No	No	No	No	No	No	Yes	No	No	No	No	No	No	Yes	No	Performed	Performed	Required	Not_required	52	M	349	0.0769	Without	Moderate_II	BA.1.1	Two or more doses	Alive	0	0	0	0	0	None	None	0	Unknown	29.6
414	No	No	No	No	No	No	No	No	No	Yes	No	No	No	No	No	No	No	No	Performed	Performed	Required	Not_required	61	M	219	0.0764	Without	Moderate_II	BA.1.1	Two or more doses	Dead_other_reason	4	2	5	1	3	Central	CON	15	Unknown	24.3
415	No	No	No	No	No	No	No	No	No	Yes	No	No	No	No	No	No	Yes	No	Performed	Performed	Required	Not_required	84	M	3566	0.0867	Without	Moderate_II	BA.1.1	Two or more doses	Dead	3	0	0	4	5	Central	CON	12	Unknown	37.3
416	No	No	No	No	No	No	No	No	No	No	No	Yes	No	Yes	No	No	Yes	No	Performed	Performed	Required	Not_required	72	M	0.685	0.0835	Without	Mild	BA.1.1	Two or more doses	Alive	0	0	0	0	0	None	None	0	2xBNT162b2	30.3
417	No	No	No	No	No	No	No	No	No	Yes	No	Yes	No	No	No	No	No	No	Performed	Performed	Required	Not_required	59	M	60.4	0.269	With	Moderate_I	BA.1.1	Unvaccinated	Alive	2	0	3	2	3	Peripheral	GGO	10	NA	NA
418	No	No	No	No	No	No	No	No	No	Yes	No	No	No	No	No	No	No	No	Performed	Performed	Not_required	Not_required	42	M	418	0.0819	Without	Mild	BA.2	Two or more doses	Alive	0	0	1	0	0	Peripheral	GGO	1	Unknown	Unknown
419	No	No	Yes	No	No	No	No	No	No	Yes	No	No	No	No	No	Yes	Yes	No	Performed	Performed	Required	Not_required	74	M	8129	0.0934	With	Moderate_II	BA.2	Two or more doses	Alive	0	1	4	2	3	Central	GGO	10	3xBNT162b2	5.7
420	No	Yes	No	No	No	No	No	No	Yes	No	No	No	No	Yes	No	No	No	No	Performed	Performed	Not_required	Not_required	81	F	250	0.0835	Without	Mild	BA.2	Two or more doses	Alive	1	0	1	0	5	Central	CON	7	3xBNT162b2	2.6
421	No	No	No	No	No	No	No	No	No	No	No	Yes	No	No	No	No	No	No	Performed	Performed	Not_required	Not_required	81	M	0.4	0.0887	Without	Mild	BA.2	Unvaccinated	Alive	0	0	0	0	0	None	None	0	NA	NA
422	No	No	No	No	No	No	No	No	No	Yes	No	No	No	No	No	No	Yes	No	Performed	Performed	Required	Not_required	77	M	6229	31.1	With	Moderate_II	BA.1.1	Two or more doses	Alive	4	3	3	4	3	Central	CPA	17	Unknown	34.9
423	No	No	No	No	No	Yes	Yes	No	No	No	No	No	No	Yes	No	No	Yes	No	Performed	Performed	Required	Not_required	67	M	540	0.0835	With	Moderate_I	BA.1.1	Two or more doses	Alive	3	2	1	2	2	Peripheral_and_central	GGO	10	3xBNT162b2	0.9
424	Yes	No	No	No	No	No	No	No	No	No	No	No	No	Yes	No	No	No	No	Performed	Performed	Not_required	Not_required	23	F	525	0.0868	Without	Mild	BA.1.1	Two or more doses	Alive	0	0	0	0	0	None	None	0	Unknown	30.6
425	No	No	No	No	No	No	Yes	No	No	No	No	No	No	Yes	No	No	No	No	Performed	Performed	Not_required	Not_required	88	M	4111	0.0853	Without	Mild	BA.2	Two or more doses	Alive	0	0	2	2	3	Peripheral	GGO	7	3xBNT162b2	4.9
426	No	No	No	No	No	No	Yes	No	No	Yes	No	No	No	No	No	No	No	No	Performed	Performed	Not_required	Not_required	89	F	144	0.0766	Without	Mild	BA.2	Two or more doses	Alive	0	0	0	0	2	Peripheral	CON	2	Unknown	38.1
427	No	No	No	No	No	No	No	No	No	Yes	No	Yes	No	No	No	No	No	No	Performed	Performed	Not_required	Not_required	85	M	0.4	0.0816	Without	Mild	BA.2	Unvaccinated	Alive	1	0	1	0	1	Peripheral	CON	3	NA	NA
428	No	No	No	No	No	Yes	Yes	No	No	Yes	No	No	No	No	No	No	No	No	Performed	Performed	Required	Not_required	90	F	3514	0.0833	With	Moderate_II	BA.2	Two or more doses	Alive	0	0	0	0	2	Peripheral_and_central	CON	2	3xBNT162b2	56
429	No	No	No	No	No	No	No	No	No	No	No	No	No	Yes	No	No	Yes	No	Performed	Performed	Not_required	Not_required	82	F	140	0.0788	Without	Mild	BA.2	Two or more doses	Alive	2	1	0	1	0	Peripheral_and_central	GGO	4	Unknown	Unknown
430	No	No	No	No	No	No	No	No	No	Yes	No	No	No	No	No	No	No	No	Performed	Performed	Not_required	Not_required	92	F	53822	0.0814	Without	Mild	BA.1.1	Two or more doses	Alive	0	0	2	1	2	Peripheral_and_central	CON	5	Unknown	Unknown
431	No	No	No	No	No	No	No	No	No	Yes	No	No	No	No	No	No	Yes	No	Performed	Performed	Required	Not_required	80	M	45815	0.0868	With	Moderate_II	BA.2	Two or more doses	Alive	3	1	2	1	3	Peripheral_and_central	CPA	10	3xBNT162b2	3.1
432	Yes	No	No	No	No	No	Yes	No	No	No	No	Yes	No	No	No	No	No	No	Performed	Performed	Not_required	Not_required	82	M	72.9	0.1	Without	Mild	BA.2	Two or more doses	Alive	0	1	0	0	1	Peripheral	CON	2	Unknown	Unknown
433	No	No	No	No	No	No	No	No	No	No	No	No	Yes	No	No	No	No	No	Performed	Performed	Not_required	Not_required	67	M	20965	0.0796	Without	Mild	BA.2	Two or more doses	Alive	0	2	2	0	1	Peripheral_and_central	GGO	5	3xBNT162b2	1.3
434	No	No	No	No	No	No	Yes	No	No	Yes	No	No	No	No	No	No	No	No	Performed	Performed	Not_required	Not_required	90	M	61.6	1.17	Without	Mild	BA.2	Two or more doses	Alive	0	0	0	0	0	None	None	0	2xBNT162b2	38.4
435	No	No	No	No	No	No	No	No	No	Yes	No	No	No	No	No	No	Yes	No	Performed	Performed	Required	Not_required	61	M	38.9	0.0725	Without	Moderate_II	BA.2	Two or more doses	Alive	2	3	3	0	1	Peripheral_and_central	CON	9	Unknown	26.7
436	No	No	No	No	No	No	No	Yes	No	No	No	Yes	Yes	No	No	No	No	No	Performed	Performed	Not_required	Not_required	42	M	0.4	0.0819	Without	Mild	BA.2	Unvaccinated	Alive	0	0	0	0	0	None	None	0	NA	NA
437	No	No	No	No	No	No	Yes	No	No	No	No	No	No	Yes	No	No	No	No	Performed	Performed	Required	Not_required	68	F	17627	0.0777	With	Moderate_I	BA.2	Two or more doses	Alive	1	1	1	0	0	Peripheral_and_central	GGO	3	3xBNT162b2	2.7
438	No	No	No	No	No	No	No	No	No	Yes	No	Yes	No	No	No	No	No	No	Performed	Performed	Not_required	Not_required	77	F	0.4	0.0789	Without	Mild	BA.2	Unvaccinated	Alive	1	0	3	0	0	Peripheral	CON	4	NA	NA
439	No	No	No	No	No	No	No	No	No	Yes	No	No	No	No	No	No	No	No	Performed	Performed	Not_required	Not_required	70	M	21830	0.0839	Without	Mild	BA.2	Two or more doses	Alive	0	0	0	0	0	None	None	0	2xBNT162b2:1xmRNA-1273	3.3
440	No	No	No	No	No	No	No	No	No	No	No	No	No	Yes	No	No	No	No	Performed	Performed	Not_required	Not_required	75	F	124	0.0827	Without	Mild	BA.2	Two or more doses	Alive	0	0	0	0	0	None	None	0	Unknown	31.4
441	No	No	No	No	No	No	Yes	No	No	No	No	Yes	No	No	No	No	No	No	Performed	Performed	Not_required	Not_required	92	M	7.78	0.0927	Without	Mild	BA.2	Unvaccinated	Alive	0	0	1	0	1	Peripheral	GGO	2	NA	NA
442	No	No	No	No	No	No	No	No	No	No	No	No	Yes	No	No	No	No	No	Performed	Performed	Not_required	Not_required	66	F	0.4	0.124	Without	Mild	BA.2	Unvaccinated	Alive	0	0	0	0	0	None	None	0	NA	NA
443	No	No	No	No	No	No	No	No	No	Yes	No	No	No	No	No	No	No	No	Performed	Performed	Not_required	Not_required	35	F	5268	0.0852	Without	Mild	BA.2	Two or more doses	Alive	0	0	0	0	0	None	None	0	Unknown	32.4
444	No	No	No	No	No	No	No	No	No	No	No	No	No	Yes	No	No	No	No	Performed	Performed	Not_required	Not_required	71	M	97809	0.083	Without	Mild	BA.2	Two or more doses	Alive	0	1	0	0	0	None	None	1	Unknown	Unknown
445	No	No	No	No	No	Yes	No	No	No	Yes	No	No	No	No	No	No	No	No	Performed	Performed	Not_required	Not_required	58	M	9476	88.5	Without	Mild	BA.2	Unvaccinated	Alive	0	0	0	0	0	None	None	0	NA	NA
446	No	No	No	No	No	No	No	No	No	Yes	No	No	No	No	No	No	No	No	Performed	Performed	Not_required	Not_required	90	M	42	0.0811	Without	Mild	BA.1.1	Two or more doses	Alive	0	0	0	0	2	Peripheral	GGO	2	Unknown	Unknown
447	No	No	No	No	No	No	No	No	No	No	No	No	No	No	No	No	No	No	Performed	Performed	Not_required	Not_required	25	F	1961	0.0666	Without	Mild	BA.2	Two or more doses	Alive	0	0	0	0	0	None	None	0	Unknown	Unknown
448	No	No	No	No	No	No	No	No	No	Yes	No	No	No	No	No	No	Yes	No	Performed	Performed	Required	Not_required	49	M	1.1	0.595	With	Moderate_II	BA.1.1	Unvaccinated	Alive	3	2	3	3	4	Central	CPA	15	NA	NA
449	No	No	No	No	No	No	No	No	No	No	No	No	No	No	No	No	No	No	Performed	Performed	Not_required	Not_required	24	M	1149	0.0752	Without	Mild	BA.2	Two or more doses	Alive	0	0	0	0	0	None	None	0	2xBNT162b2	33.1
450	Yes	No	No	No	No	No	No	No	No	Yes	No	No	No	No	No	No	No	No	Performed	Performed	Required	Not_required	96	F	1150	0.25	Without	Mild	BA.2	Two or more doses	Alive	0	0	0	3	0	Peripheral_and_central	CON	3	Unknown	Unknown
451	No	No	No	No	No	No	No	No	No	Yes	No	No	No	No	No	No	No	No	Performed	Performed	Required	Not_required	80	F	3565	0.0711	With	Moderate_II	BA.2	Two or more doses	Alive	2	3	3	1	2	Peripheral_and_central	CON	11	3xBNT162b2	11.9
452	No	No	No	No	No	No	No	No	Yes	No	No	No	No	No	No	No	No	No	Performed	Performed	Not_required	Not_required	88	M	8665	0.0699	Without	Mild	BA.2	Two or more doses	Dead_other_reason	0	5	4	2	4	Central	CON	15	Unknown	Unknown
453	No	No	No	No	No	No	Yes	No	No	No	No	No	No	Yes	No	No	No	No	Performed	Performed	Not_required	Not_required	80	F	3255	0.125	Without	Mild	BA.2	Two or more doses	Alive	0	0	0	0	0	None	None	0	Unknown	Unknown
454	No	Yes	No	No	No	Yes	No	No	No	Yes	No	No	No	No	No	No	No	No	Performed	Performed	Not_required	Not_required	86	F	660	0.161	Without	Mild	BA.2	Two or more doses	Alive	0	1	1	1	2	Peripheral	CON	5	Unknown	Unknown
455	No	No	No	No	No	No	No	No	No	No	No	No	No	No	No	No	No	No	Performed	Performed	Not_required	Not_required	33	F	7.61	0.0683	Without	Mild	BA.2	Two or more doses	Alive	0	0	0	0	0	None	None	0	Unknown	Unknown
456	No	No	No	No	No	No	No	No	No	Yes	No	No	No	No	No	No	No	No	Performed	Performed	Required	Not_required	73	M	6288	0.101	Without	Mild	BA.2	Two or more doses	Alive	0	0	1	0	2	Peripheral	GGO	3	Unknown	Unknown
457	No	No	No	No	No	Yes	No	No	No	Yes	No	No	No	No	No	No	No	No	Performed	Performed	Not_required	Not_required	71	M	11587	0.071	Without	Mild	BA.2	Two or more doses	Alive	0	0	1	1	0	Peripheral	CON	2	Unknown	9.7
458	No	No	No	No	No	Yes	No	No	Yes	No	No	No	No	Yes	No	No	No	No	Performed	Performed	Not_required	Not_required	79	M	32248	0.0858	Without	Mild	BA.2	Two or more doses	Alive	0	0	1	0	1	Peripheral	GGO	2	Unknown	Unknown
459	No	No	No	No	No	No	Yes	No	No	No	No	Yes	No	No	No	No	No	No	Performed	Performed	Not_required	Not_required	57	M	0.4	0.0703	Without	Mild	BA.1.1	Unvaccinated	Alive	0	0	0	0	0	None	None	0	NA	NA
460	No	No	No	No	No	No	No	No	No	No	No	Yes	No	No	No	No	No	No	Performed	Performed	Not_required	Not_required	46	M	0.4	0.0738	Without	Mild	BA.1.1	Unvaccinated	Alive	2	0	0	1	0	Peripheral	CON	3	NA	NA
461	No	No	No	No	No	No	No	No	No	No	No	No	No	No	No	No	No	No	Performed	Performed	Not_required	Not_required	41	F	3635	0.0738	Without	Mild	BA.2	Two or more doses	Alive	0	0	0	0	0	None	None	0	Unknown	Unknown
462	No	No	No	No	No	No	No	No	No	Yes	No	No	No	No	No	No	No	No	Performed	Performed	Not_required	Not_required	70	F	75.3	0.0677	Without	Mild	BA.1.1	Two or more doses	Alive	0	0	0	0	0	None	None	0	Unknown	Unknown
463	No	No	No	No	No	No	No	No	No	No	No	No	No	Yes	No	No	No	No	Performed	Performed	Not_required	Not_required	39	M	82787	0.0641	Without	Mild	BA.2	Two or more doses	Alive	0	0	0	0	0	None	None	0	Unknown	5.9
464	No	No	No	No	No	Yes	No	No	No	No	No	No	No	No	No	No	No	No	Performed	Performed	Not_required	Not_required	101	F	250	0.0663	Without	Mild	BA.2	Two or more doses	Alive	0	0	0	1	0	Peripheral_and_central	CON	1	Unknown	10.7
465	No	No	No	No	No	No	Yes	No	No	Yes	No	No	No	No	No	No	No	No	Performed	Performed	Not_required	Not_required	70	M	4345	0.0657	Without	Mild	BA.2	Two or more doses	Alive	0	0	2	1	2	Peripheral	GGO	5	3xBNT162b2	10.7
466	No	No	No	No	No	No	Yes	No	No	No	No	No	Yes	No	No	No	No	No	Performed	Performed	Not_required	Not_required	93	M	2876	0.0999	Without	Mild	BA.2	Two or more doses	Alive	0	0	0	0	0	None	None	0	3xBNT162b2	5.3
467	No	No	No	No	No	No	No	No	No	Yes	No	Yes	No	No	No	No	No	No	Performed	Performed	Required	Not_required	91	F	0.4	0.0672	Without	Moderate_II	BA.2	Unvaccinated	Alive	3	2	4	1	1	Peripheral_and_central	GGO	11	NA	NA
468	No	No	No	No	No	No	No	No	No	No	No	No	No	Yes	No	No	No	No	Performed	Performed	Not_required	Not_required	55	M	6123	0.0647	Without	Mild	BA.2	Two or more doses	Alive	0	0	0	0	0	None	None	0	Unknown	Unknown
469	No	No	No	No	No	Yes	Yes	No	No	Yes	No	No	No	No	No	No	No	No	Performed	Performed	Not_required	Not_required	98	F	1332	0.0999	Without	Mild	BA.2	Two or more doses	Alive	1	0	2	1	1	Peripheral	GGO	5	Unknown	Unknown
470	No	No	No	No	No	No	Yes	No	No	No	No	No	No	Yes	No	No	No	No	Performed	Performed	Not_required	Not_required	72	M	790	0.0652	Without	Mild	BA.2	Two or more doses	Alive	1	0	1	0	1	Peripheral	GGO	3	Unknown	12.3
471	No	Yes	No	No	No	Yes	Yes	No	No	Yes	No	No	No	No	No	No	No	No	Performed	Performed	Not_required	Not_required	84	M	1098	0.0946	Without	Mild	BA.2	Two or more doses	Alive	0	0	1	0	1	Peripheral	CON	2	3xBNT162b2	9.6
472	No	No	No	No	No	Yes	No	No	No	Yes	No	No	No	No	No	No	No	No	Performed	Performed	Not_required	Not_required	91	M	7592	0.0687	Without	Mild	BA.2	Two or more doses	Alive	1	1	3	2	3	Peripheral_and_central	GGO	10	Unknown	Unknown
473	No	No	No	No	No	No	No	Yes	No	No	No	No	No	No	No	No	No	No	Performed	Performed	Not_required	Not_required	71	F	22557	0.0694	Without	Mild	BA.2	Two or more doses	Alive	0	0	2	0	0	Peripheral	GGO	2	Unknown	Unknown
474	No	No	No	No	No	No	Yes	No	No	Yes	No	Yes	No	No	No	No	No	No	Performed	Performed	Not_required	Not_required	87	M	0.4	0.0694	Without	Mild	BA.2	Unvaccinated	Alive	0	0	0	0	0	None	None	0	NA	NA
475	No	No	No	No	No	No	No	No	No	No	No	No	No	Yes	No	No	No	No	Performed	Performed	Not_required	Not_required	88	M	136	0.0774	Without	Mild	BA.2	Two or more doses	Alive	1	0	1	1	1	Peripheral	GGO	4	Unknown	Unknown
476	No	No	No	No	No	No	No	No	No	Yes	No	No	No	No	No	No	No	No	Performed	Performed	Not_required	Not_required	94	F	4274	0.0748	Without	Mild	BA.2	Two or more doses	Alive	1	0	1	1	1	Peripheral	GGO	4	Unknown	12.7
477	No	No	No	No	No	Yes	Yes	No	No	No	No	No	No	Yes	No	No	No	No	Performed	Performed	Not_required	Not_required	74	M	8389	0.0739	Without	Mild	BA.2	Two or more doses	Alive	0	0	0	0	0	None	None	0	Unknown	Unknown
478	No	No	No	No	No	No	No	Yes	No	No	No	Yes	No	No	No	No	No	No	Performed	Performed	Not_required	Not_required	76	F	20	0.076	Without	Mild	BA.2	Unvaccinated	Alive	1	0	0	0	0	Peripheral_and_central	CON	1	NA	NA
479	No	No	No	No	No	No	No	No	No	Yes	No	No	No	No	No	No	No	No	Performed	Not_performed	Not_required	Not_required	14	M	NA	NA	Without	Mild	BA.2	Two or more doses	Alive	0	0	0	0	0	None	None	0	Unknown	Unknown
480	No	No	No	No	No	No	No	Yes	No	Yes	No	No	No	No	No	No	No	No	Performed	Performed	Not_required	Not_required	69	M	208	0.0817	Without	Mild	BA.2	Two or more doses	Alive	0	0	0	0	0	None	None	0	3xBNT162b2	13.6
481	No	No	No	No	No	No	Yes	Yes	No	Yes	No	No	No	No	No	No	No	No	Performed	Performed	Not_required	Not_required	91	M	387	0.178	Without	Mild	BA.2	Two or more doses	Alive	0	0	0	0	0	None	None	0	2xBNT162b2	43
482	No	No	No	No	No	No	No	No	No	Yes	No	Yes	No	No	No	No	No	No	Performed	Performed	Required	Not_required	71	M	123	0.0941	With	Moderate_II	BA.2	Two or more doses	Alive	2	0	2	1	3	Peripheral	GGO	8	Unknown	24
483	No	No	No	No	No	No	Yes	No	No	No	No	No	No	Yes	No	No	No	No	Performed	Performed	Not_required	Not_required	86	F	6255	0.072	Without	Mild	BA.2	Two or more doses	Alive	0	0	0	0	0	None	None	0	3xBNT162b2	6.3
484	No	No	No	No	No	Yes	No	No	No	No	No	Yes	No	No	No	No	No	No	Performed	Performed	Required	Not_required	65	M	61808	0.0734	With	Moderate_I	BA.1.1	Two or more doses	Alive	0	0	0	2	0	Peripheral_and_central	GGO	2	2xBNT162b2	43.4
485	No	No	No	No	No	No	No	No	No	No	No	No	No	No	No	No	No	No	Performed	Performed	Not_required	Not_required	18	F	359	0.0691	Without	Mild	BA.2	Two or more doses	Alive	0	0	0	0	0	None	None	0	2xBNT162b2	32
486	No	No	No	No	No	Yes	Yes	No	No	No	No	No	Yes	No	No	No	No	No	Performed	Performed	Not_required	Not_required	40	F	41.1	0.0657	Without	Mild	BA.1.1	Two or more doses	Alive	2	0	0	0	0	Peripheral_and_central	GGO	2	Unknown	28.9
487	No	No	No	Yes	No	No	Yes	No	No	No	No	No	No	Yes	No	No	No	No	Performed	Performed	Not_required	Not_required	75	F	11835	0.122	Without	Mild	BA.2	Two or more doses	Alive	0	0	1	0	1	Peripheral	CON	2	Unknown	7.6
488	No	No	No	No	No	No	No	No	No	No	No	No	No	No	No	No	No	No	Performed	Performed	Not_required	Not_required	32	F	6.38	0.0757	Without	Mild	BA.2	Unvaccinated	Alive	0	0	0	0	0	None	None	0	NA	NA
489	No	No	No	No	No	No	No	No	No	No	No	No	No	No	No	No	No	No	Performed	Performed	Not_required	Not_required	17	F	0.4	0.0716	Without	Mild	BA.2	Unvaccinated	Alive	0	0	0	0	0	None	None	0	NA	NA
490	No	No	No	No	No	No	No	No	No	No	No	No	No	Yes	No	No	No	No	Performed	Performed	Not_required	Not_required	87	M	7092	0.0799	Without	Moderate_I	BA.2	Two or more doses	Alive	0	0	1	0	1	Peripheral	CON	2	Unknown	Unknown
491	No	No	No	No	No	No	Yes	Yes	No	No	No	No	Yes	No	No	No	No	No	Performed	Performed	Not_required	Not_required	76	F	4586	0.0706	Without	Mild	BA.2	Two or more doses	Alive	0	0	0	0	0	None	None	0	3xBNT162b2	17.1
492	No	No	No	No	No	No	Yes	No	Yes	No	No	No	No	Yes	No	No	No	No	Performed	Performed	Not_required	Not_required	97	M	11270	0.0774	Without	Mild	BA.2	Two or more doses	Alive	0	0	0	0	0	None	None	0	Unknown	71.7
493	No	No	No	No	No	No	No	No	No	No	No	No	No	Yes	No	No	No	No	Performed	Performed	Not_required	Not_required	46	M	16525	0.0819	Without	Mild	BA.2	Two or more doses	Alive	0	0	0	0	0	None	None	0	2xmRNA-1273:1xBNT162b2	8.9
494	No	No	No	No	No	Yes	No	No	No	Yes	No	No	No	No	No	No	No	No	Performed	Performed	Required	Not_required	84	M	12500	0.168	With	Moderate_II	BA.2	Two or more doses	Dead	2	4	5	0	2	Central	CPA	13	Unknown	Unknown
495	No	No	No	No	No	No	No	Yes	No	Yes	No	No	No	No	No	No	No	No	Performed	Performed	Not_required	Not_required	71	M	11662	0.0809	Without	Mild	BA.2	Two or more doses	Alive	0	0	0	0	0	None	None	0	Unknown	Unknown
496	No	No	No	No	No	No	No	Yes	No	No	No	No	No	Yes	No	No	No	No	Performed	Performed	Not_required	Not_required	76	F	8309	0.0779	Without	Mild	BA.2	Two or more doses	Alive	0	0	0	0	0	None	None	0	Unknown	15.6
497	No	No	No	No	No	No	No	Yes	No	No	No	No	No	Yes	No	No	No	No	Performed	Performed	Not_required	Not_required	66	M	5670	0.0789	Without	Mild	BA.2	Two or more doses	Alive	0	0	0	0	1	Peripheral	GGO	1	Unknown	8.1
498	No	No	No	No	No	No	No	No	No	No	No	No	No	No	No	No	No	No	Performed	Performed	Not_required	Not_required	50	M	377	0.0766	Without	Mild	BA.2	Two or more doses	Alive	0	0	0	0	0	None	None	0	Unknown	39.4
499	Yes	No	No	No	No	Yes	Yes	No	No	No	No	No	Yes	No	No	No	No	No	Performed	Performed	Not_required	Not_required	76	M	4824	0.0823	Without	Mild	BA.2	Two or more doses	Alive	0	0	0	0	0	None	None	0	3xBNT162b2	17.7
500	No	No	No	No	No	No	No	No	Yes	Yes	No	No	No	No	No	No	No	No	Performed	Performed	Not_required	Not_required	93	F	2338	0.0791	Without	Mild	BA.2	Two or more doses	Alive	1	0	1	2	1	Peripheral	GGO	5	Unknown	18.4
501	No	No	No	No	No	No	No	No	No	Yes	No	No	No	No	No	No	No	No	Performed	Performed	Not_required	Not_required	90	M	3421	0.075	Without	Mild	BA.2	Two or more doses	Alive	0	0	1	0	0	Peripheral	CON	1	Unknown	Unknown
502	No	No	No	No	No	No	No	No	No	No	No	No	No	Yes	No	No	No	No	Performed	Performed	Not_required	Not_required	83	M	8032	0.0962	Without	Mild	BA.2	Two or more doses	Alive	0	0	1	0	0	Peripheral	CON	1	3xBNT162b2	Unknown
503	No	Yes	No	No	No	No	No	No	No	Yes	No	No	No	No	No	No	No	No	Performed	Performed	Required	Not_required	72	M	3265	0.0841	Without	Mild	BA.2	Two or more doses	Alive	0	0	1	0	1	Peripheral	CON	2	2xBNT162b2	63.6
504	No	No	No	No	No	Yes	Yes	Yes	No	No	No	No	No	Yes	No	No	No	No	Performed	Performed	Not_required	Not_required	81	F	7223	0.0724	Without	Mild	BA.2	Two or more doses	Alive	0	0	0	0	0	None	None	0	3xBNT162b2	20.3
505	No	No	No	No	No	No	Yes	No	No	Yes	No	Yes	No	No	No	No	No	No	Performed	Performed	Not_required	Not_required	88	F	NA	NA	Without	Mild	BA.2	Unvaccinated	Alive	0	1	0	1	1	Peripheral	GGO	3	NA	NA
506	No	No	No	No	No	No	No	No	No	No	No	No	No	No	No	No	No	No	Performed	Performed	Not_required	Not_required	40	F	0.4	0.0672	Without	Mild	BA.2	Unvaccinated	Alive	0	0	0	0	0	None	None	0	NA	NA
507	No	No	No	No	No	No	No	No	No	Yes	No	No	No	No	No	No	No	No	Performed	Performed	Not_required	Not_required	85	M	2058	0.07	Without	Mild	BA.2	Two or more doses	Alive	0	0	2	1	3	Peripheral	CON	6	Unknown	7.6
508	No	No	No	No	No	No	No	No	No	Yes	No	No	No	No	No	No	No	No	Performed	Performed	Not_required	Not_required	92	F	8267	0.0694	Without	Mild	BA.2	Two or more doses	Alive	2	2	2	2	2	Peripheral	GGO	10	Unknown	Unknown
509	No	No	No	No	No	No	No	No	No	No	No	No	No	No	No	Yes	No	No	Performed	Performed	Required	Not_required	77	F	0.4	61	With	Moderate_II	BA.2	Unvaccinated	Alive	3	2	3	3	2	Peripheral_and_central	CPA	13	NA	NA
510	Yes	No	No	No	No	Yes	Yes	No	No	No	No	No	No	Yes	No	No	No	No	Performed	Performed	Not_required	Not_required	68	M	82.9	0.07	Without	Mild	BA.2	Two or more doses	Alive	0	0	1	0	0	Peripheral	GGO	1	3xBNT162b2	20.9
511	No	No	No	No	No	No	No	No	No	No	No	Yes	No	No	No	No	No	No	Performed	Performed	Not_required	Not_required	61	F	20	0.117	Without	Mild	BA.2	Unvaccinated	Alive	1	0	0	0	0	Peripheral	GGO	1	NA	NA
512	No	No	No	No	No	No	No	No	No	Yes	No	Yes	No	No	No	No	No	No	Performed	Performed	Required	Not_required	93	M	24.4	0.113	Without	Mild	BA.2	Two or more doses	Dead_other_reason	0	0	0	1	0	Peripheral	CON	1	Unknown	Unknown
513	No	No	No	No	No	No	No	Yes	No	Yes	No	No	No	No	No	No	No	No	Performed	Performed	Required	Not_required	78	M	4.94	0.0712	With	Moderate_I	BA.2	Two or more doses	Alive	1	2	2	0	4	Peripheral_and_central	GGO	9	Unknown	Unknown
514	No	No	No	No	No	No	No	No	No	No	No	No	No	No	No	No	No	No	Performed	Performed	Required	Required	70	M	NA	11.6	With	Severe	BA.2	Unvaccinated	Alive	5	5	5	3	4	Central	CPA	22	NA	NA
